# Supplementary material for: Mechanism of Action of Flavonoids of Oxytropis falcata on the Alleviation of Myocardial Ischemia–Reperfusion Injury
Source: Molecules. 2022 Mar 5;27(5):1706. doi: 10.3390/molecules27051706 (PMC8911915; doi:10.3390/molecules27051706)
Supplement: Supplementary file 1 [file molecules-27-01706-s001.zip]

Archive with 13 entries (13 files):
- Figure S1.tif
- Figure S3.tif
- FigureS2.tif
- Table S1.xlsx
- Table S10.xlsx
- Table S2.xlsx
- Table S3.xlsx
- Table S4.xlsx
- Table S5.xlsx
- Table S6.xlsx
- Table S7.xlsx
- Table S8.xlsx
- Table S9.xlsx
