# Supplementary material for: Mechanism of Action of Flavonoids of Oxytropis falcata on the Alleviation of Myocardial Ischemia–Reperfusion Injury
Source: Molecules. 2022 Mar 5;27(5):1706. doi: 10.3390/molecules27051706 (PMC8911915; doi:10.3390/molecules27051706)
Supplement: Supplementary file 1 [file molecules-27-01706-s001.zip › Table S1.xlsx]

## Sheet: Sheet1
Table S1. The active compounds in O. falcata.
NO.	Compound	MW	miLogP	nON	nOHNH	nrotb
1	Formononetin	268.27	3.1	4	1	2
2	4’-Hydroxy-7-methoxyisoflavone	268.27	3.1	4	1	2
3	7,5’-Dihydroxy-3’-methoxyisoflavone	284.27	2.54	5	2	2
4	7,4’-Dihydroxy-3’-methoxyisoflavone	284.27	2.38	5	2	2
5	Calycosin	284.27	2.38	5	2	2
6	Daidzein, 4’-β-D-glucopyranoside	416.38	0.77	9	5	4
7	Ψ-Baptigenin	282.25	2.93	5	1	1
8	Formononetin-7-O-β-D-glucopyranoside	430.41	1.31	9	4	5
9	Daidzein	254.24	2.56	4	2	1
10	Ψ-Baptigenin-7-O-β-D-glucopyranoside	444.39	1.14	10	4	4
11	5,3’,4’ -Trihydroxy-7-methoxyisoflavone	300.27	2.31	6	3	2
12	5,7,2’-Trihydroxy-4’-methoxyisoflavone	300.27	2.51	6	3	2
13	Genistein	272.26	2.33	5	3	1
14	Prunetin	284.27	2.8	5	2	2
15	Chrysin	254.24	2.94	4	2	1
16	Luteolin	286.24	1.97	6	4	1
17	Apigenin	90.89	2.46	5	4	1
18	Baicalein	270.24	2.68	5	3	1
19	7-Hydroxyflavone	238.24	3.23	3	1	1
20	Sophorophenolone	298.25	3.23	6	2	1
21	Pinostrobin	268.27	3.48	4	1	2
22	3’,4’,5,7-Tetrahydroxyflavanone	286.24	1.97	6	4	1
23	(2S)-7-Methoxyflavanone	252.27	3.77	3	0	2
24	7-Hydroxy-4’-methoxyflavanone	268.27	3.29	4	1	2
25	(2S)-5,7-Dihydroxyflavanone-7-O-β-D-glucopyranoside	418.4	0.81	9	5	4
26	(2S)-4’-Hydroxy-7-methoxyflavanone	268.27	3.29	4	1	2
27	Naringenin	270.24	2.46	5	3	1
28	(2S)-5,4’-Dihydroxy-7-methoxyflavanone	284.27	3	5	2	2
29	5,7-Dihydroxy flavanone	254.24	2.94	4	2	1
30	Liquiritigenin	256.26	2.2	4	2	1
31	Isorhamnetin	316.26	1.99	7	4	2
32	Rhamnetin	316.26	2.22	7	4	2
33	Quercetin	302.24	1.68	7	5	1
34	5,7-Dihydroxy-4’-methoxyflavonol	300.27	2.71	6	3	2
35	Myricetin	318.24	1.39	8	6	1
36	Kaempferol	286.24	2.17	6	4	1
37	Rhamnocitrin	300.27	2.71	6	3	2
38	5,7,4’-Trihydroxyflavonol-7-O-α-L-rhampyranoside	432.38	1.39	6	1	3
39	5,6-Dihydroxy-3,7,4’-trmiethoxyflavonol	344.32	3.03	7	2	4
40	5,6-Dihydroxy-3,7,3’,4’-tetramethoxyflavonol	374.35	2.62	8	2	5
41	Robinin	740.66	-1.35	19	11	8
42	7,4’-Dihydroxyhomoisoflavanone	270.28	2.52	4	2	2
43	2’,4’-Dihydroxy chalcone	240.26	3.25	3	2	3
44	2’-Hydroxy-4’-methoxy chalcone	254.28	3.78	3	1	4
45	2’,4-Dihydroxy-4’-methoxy chalcone	270.28	3.31	4	2	4
46	Isobacachalcone	326.35	3.2	5	3	6
47	Isoliquiritigenin	256.26	2.77	4	3	3
48	2’-Methoxy-4’-hydroxy chalcone	254.28	3.32	3	1	4
49	2’,4’-Dihydroxy- 4-methoxy chalcone	270.28	3.31	4	2	4
50	2’,4’-Dihydroxydihydrochalcone	242.27	3.22	3	2	4
51	2’-Hydroxy-4’-methoxydihydrochalcone	256.3	3.75	3	1	5
52	2’,4’-Dihydroxy dihydrochalcone-4’-O-β-D-glucopyranoside	404.42	1.43	8	5	7
53	2’,4’,β-Trihydroxy-dihydrochalcone	258.72	1.98	4	3	4
54	Propterol B	260.29	2.23	4	4	4
55	3’,7-Dihydroxy-2’,4’-dimethoxy isoflavane	302.33	2.63	5	2	3
56	Isomucronulatol	302.33	2.63	5	2	3
57	7,2’,3’-Trihydroxy-4’-methoxyisoflavane	288.3	2.35	5	3	2
58	(3R)-7,2’-Dihydroxy-3’,4’-dimethoxyisofla-vane-7-O-β-D-glucopyranoside	464.47	0.84	10	5	6
59	Astraciceran	300.31	2.95	5	1	2
60	Tetrahydroflemichapparin-B	300.31	3.42	5	1	2
61	Pendulone	318.32	0.45	6	1	3
62	(3R,10S)-10,2’-Dihydroxy-3’,4’-dimethoxyiso-flav-8-ene-7-one	320.34	1.39	6	2	3
63	(6aR,1laR)-Vesticarpan	286.28	2.27	5	2	1
64	(6aR,11aR)-3,8-Dihydroxy-9,10-dimethoxypterocarpan	316.31	2.22	6	2	2
65	Maackiain	284.27	2.59	5	1	0
66	(-)-Edunol	354.36	3.23	6	1	3
67	Trifolirhizin	430.41	0.73	9	4	2
68	3-Hydroxyflavone	238.24	3.45	3	1	1
69	5,7,3'-Trihydroxy-6,4',5'-trimethoxyflavone	360.32	2.28	8	3	4
70	7,8-Dihydroxyflavone	254.24	2.97	4	2	1
71	Acacetin	284.27	3	5	2	2
72	Alpinetin	270.28	2.66	4	1	2
73	Cardamoni	270.28	3.23	4	2	4
74	Diosmetin	300.27	2.28	6	3	2
75	Eupafolin	316.26	1.99	7	4	2
76	Flavanone	224.26	3.18	2	0	1
77	Genkwanin	284.27	3	5	2	2
78	Hispidulin	300.27	2.48	6	3	2
79	Hydroxygenkwanin	300.27	2.51	6	3	2
80	Irigenin	360.32	2.09	8	3	4
81	Iristectorigenin B	330.29	2.1	7	3	3
82	Oroxylin A	284.27	2.96	5	2	2
83	Quercitrin	302.24	1.68	7	5	1
84	Sinensetin	372.37	3.79	7	0	6
85	Tectochrysin	268.27	3.48	4	1	2
86	Pinocembrin	256.26	2.6	4	2	1
87	2’, 4’-Dihydroxyflavone	240.26	3.25	3	2	3
88	2’, 4’, 4-Trihydroxychalcone	256.26	2.59	4	3	3
89	2’-Hydroxy-4’-methoxyflavonoid	254.28	3.78	3	1	4
90	5,6-Dihydroxy-2,7,3',4'tetramethoxyflavonol	374.35	2.62	8	2	5
91	5,6-Dihydroxy-2,7,4′-trimethoxyflavonol	344.32	3.03	7	2	4
92	7-Methoxydihydroflavonoid	254.28	3.21	3	0	2
