# Supplementary material for: Mechanism of Action of Flavonoids of Oxytropis falcata on the Alleviation of Myocardial Ischemia–Reperfusion Injury
Source: Molecules. 2022 Mar 5;27(5):1706. doi: 10.3390/molecules27051706 (PMC8911915; doi:10.3390/molecules27051706)
Supplement: Supplementary file 1 [file molecules-27-01706-s001.zip › Table S10.xlsx]

## Sheet: Sheet1
Table S10. KEGG pathway analyses of the overlapping targets.
Term	Description	LogP	Gene number
hsa05200	Pathways in cancer	-48.49	52
hsa05200	Pathways in cancer	-48.49	52
ko05418	Fluid shear stress and atherosclerosis	-35.78	31
hsa05418	Fluid shear stress and atherosclerosis	-35.17	31
ko04151	PI3K-Akt signaling pathway	-25.97	33
hsa04151	PI3K-Akt signaling pathway	-25.67	34
hsa04066	HIF-1 signaling pathway	-25.25	23
ko05205	Proteoglycans in cancer	-25.02	27
hsa05205	Proteoglycans in cancer	-24.17	27
hsa04370	VEGF signaling pathway	-23.80	18
ko04370	VEGF signaling pathway	-23.80	18
hsa04014	Ras signaling pathway	-23.40	28
ko04015	Rap1 signaling pathway	-21.96	25
hsa04510	Focal adhesion	-21.23	24
ko04510	Focal adhesion	-21.23	24
hsa01522	Endocrine resistance	-21.13	19
ko01522	Endocrine resistance	-21.13	19
hsa04015	Rap1 signaling pathway	-21.06	25
hsa05215	Prostate cancer	-18.85	17
ko05215	Prostate cancer	-18.85	17
hsa01521	EGFR tyrosine kinase inhibitor resistance	-18.03	16
ko01521	EGFR tyrosine kinase inhibitor resistance	-18.03	16
ko04915	Estrogen signaling pathway	-17.91	17
hsa04750	inflammatory mediator regulation of trp channels	-17.45	17
hsa04915	Estrogen signaling pathway	-16.24	18
hsa04919	thyroid hormone signaling pathway	-16.17	17
hsa04012	ErbB signaling pathway	-15.90	15
ko04012	ErbB signaling pathway	-15.90	15
hsa04725	Cholinergic synapse	-15.29	16
ko05231	Choline metabolism in cancer	-14.94	15
hsa05222	Small cell lung cancer	-14.58	14
ko05222	Small cell lung cancer	-14.58	14
hsa05231	Choline metabolism in cancer	-14.42	15
hsa04664	Fc epsilon RI signaling pathway	-14.39	13
ko04664	Fc epsilon RI signaling pathway	-14.39	13
hsa04670	Leukocyte transendothelial migration	-12.67	14
ko04670	Leukocyte transendothelial migration	-12.67	14
ko04152	AMPK signaling pathway	-12.36	14
hsa04062	Chemokine signaling pathway	-12.12	16
ko04062	Chemokine signaling pathway	-12.12	16
ko04140	Autophagy - animal	-11.97	14
hsa04152	AMPK signaling pathway	-11.92	14
hsa04930	Type II diabetes mellitus	-11.79	10
ko04930	Type II diabetes mellitus	-11.79	10
hsa04140	Regulation of autophagy	-11.78	14
hsa05214	Glioma	-11.72	11
ko05214	Glioma	-11.72	11
hsa04072	Phospholipase D signaling pathway	-11.64	15
hsa04211	Longevity regulating pathway	-11.64	13
hsa04068	foxo signaling pathway	-11.56	14
ko05224	Breast cancer	-11.26	14
hsa04810	Regulation of actin cytoskeleton	-11.10	16
ko04810	Regulation of actin cytoskeleton	-11.10	16
hsa05221	Acute myeloid leukemia	-10.96	10
ko05221	Acute myeloid leukemia	-10.96	10
hsa05230	Central carbon metabolism in cancer	-10.74	11
hsa04923	Regulation of lipolysis in adipocytes	-10.72	10
hsa05224	Breast cancer	-10.56	14
ko05203	Viral carcinogenesis	-10.37	15
hsa05211	Renal cell carcinoma	-10.20	10
ko05211	Renal cell carcinoma	-10.20	10
ko05230	Central carbon metabolism in cancer	-10.20	10
hsa05203	Viral carcinogenesis	-10.07	15
ko04072	Phospholipase D signaling pathway	-10.01	13
hsa04666	Fc gamma R-mediated phagocytosis	-10.00	11
ko04666	Fc gamma R-mediated phagocytosis	-10.00	11
hsa05220	Chronic myeloid leukemia	-9.814	10
ko05220	Chronic myeloid leukemia	-9.814	10
hsa04914	Progesterone-mediated oocyte maturation	-9.745	11
ko04914	Progesterone-mediated oocyte maturation	-9.745	11
ko05146	Amoebiasis	-9.745	11
hsa05146	Amoebiasis	-9.230	11
hsa04910	Insulin signaling pathway	-9.168	12
ko04910	Insulin signaling pathway	-9.168	12
hsa04360	Axon guidance	-9.036	13
ko04360	Axon guidance	-9.036	13
hsa04213	Longevity regulating pathway - multiple species	-9.008	9
ko04213	Longevity regulating pathway - multiple species	-9.008	9
hsa04150	mTOR signaling pathway	-8.717	12
ko04150	mTOR signaling pathway	-8.717	12
hsa05218	Melanoma	-8.582	9
ko05218	Melanoma	-8.582	9
hsa04960	Aldosterone-regulated sodium reabsorption	-7.962	7
ko04960	Aldosterone-regulated sodium reabsorption	-7.962	7
hsa05223	Non-small cell lung cancer	-7.885	8
ko05223	Non-small cell lung cancer	-7.885	8
hsa04630	Jak-STAT signaling pathway	-7.495	11
ko04630	Jak-STAT signaling pathway	-7.495	11
hsa01524	Platinum drug resistance	-7.081	8
ko01524	Platinum drug resistance	-7.081	8
hsa05213	Endometrial cancer	-7.011	7
ko05213	Endometrial cancer	-7.011	7
hsa04973	Carbohydrate digestion and absorption	-6.831	7
hsa04650	Natural killer cell mediated cytotoxicity	-6.081	9
ko04650	Natural killer cell mediated cytotoxicity	-6.081	9
ko04973	Carbohydrate digestion and absorption	-6.013	6
hsa04310	Wnt signaling pathway	-5.818	9
ko04310	Wnt signaling pathway	-5.818	9
ko05100	Bacterial invasion of epithelial cells	-5.744	7
hsa05100	Bacterial invasion of epithelial cells	-5.415	7
ko04550	Signaling pathways regulating pluripotency of stem cells	-4.946	8
hsa04550	Signaling pathways regulating pluripotency of stem cells	-4.643	8
hsa04070	Phosphatidylinositol signaling system	-4.011	6
ko04070	Phosphatidylinositol signaling system	-4.011	6
hsa04080	Neuroactive ligand-receptor interaction	-35.81	38
hsa04080	Neuroactive ligand-receptor interaction	-35.81	38
ko04080	Neuroactive ligand-receptor interaction	-35.81	38
hsa04020	Calcium signaling pathway	-26.34	27
ko04020	Calcium signaling pathway	-26.34	27
hsa04933	AGE-RAGE signaling pathway in diabetic complications	-31.34	26
hsa04933	AGE-RAGE signaling pathway in diabetic complications	-31.34	26
ko04933	AGE-RAGE signaling pathway in diabetic complications	-30.61	25
ko04071	Sphingolipid signaling pathway	-28.50	25
hsa04071	Sphingolipid signaling pathway	-27.55	25
hsa04210	Apoptosis	-23.68	23
ko04210	Apoptosis	-23.68	23
hsa04931	insulin resistance	-21.18	20
ko04380	Osteoclast differentiation	-19.91	20
hsa05161	Hepatitis B	-19.77	22
hsa04380	Osteoclast differentiation	-19.37	20
ko05142	Chagas disease (American trypanosomiasis)	-19.08	18
hsa04932	Non-alcoholic fatty liver disease (NAFLD)	-18.89	21
hsa05142	Chagas disease (American trypanosomiasis)	-18.69	18
ko05164	Influenza A	-18.67	21
ko04668	TNF signaling pathway	-18.61	18
hsa05164	Influenza A	-18.21	21
hsa05162	Measles	-18.17	20
hsa04668	TNF signaling pathway	-18.10	18
hsa05212	Pancreatic cancer	-17.97	15
ko05212	Pancreatic cancer	-17.97	15
hsa04722	Neurotrophin signaling pathway	-17.82	18
ko04722	Neurotrophin signaling pathway	-17.82	18
ko04932	Non-alcoholic fatty liver disease (NAFLD)	-17.34	19
ko04657	IL-17 signaling pathway	-16.82	16
ko05145	Toxoplasmosis	-16.81	17
hsa04657	IL-17 signaling pathway	-16.67	16
hsa05145	Toxoplasmosis	-16.61	17
hsa04660	T cell receptor signaling pathway	-16.08	16
ko04660	T cell receptor signaling pathway	-16.08	16
hsa05169	Epstein-Barr virus infection	-15.94	23
ko04917	Prolactin signaling pathway	-15.76	14
hsa04917	Prolactin signaling pathway	-15.22	14
hsa04010	MAPK signaling pathway	-15.18	21
ko04010	MAPK signaling pathway	-15.18	21
hsa05166	HTLV-I infection	-15.15	21
ko05166	HTLV-I infection	-15.15	21
hsa05160	Hepatitis C	-15.04	18
hsa04621	NOD-like receptor signaling pathway	-14.99	18
ko04621	NOD-like receptor signaling pathway	-14.99	18
hsa04620	Toll-like receptor signaling pathway	-14.61	15
ko04620	Toll-like receptor signaling pathway	-14.61	15
ko05152	Tuberculosis	-14.60	18
ko04659	Th17 cell differentiation	-14.42	15
ko05160	Hepatitis C	-14.37	16
hsa04659	Th17 cell differentiation	-14.11	15
hsa05152	Tuberculosis	-14.06	18
ko05169	Epstein-Barr virus infection	-13.71	18
hsa05210	Colorectal cancer	-13.58	12
ko05210	Colorectal cancer	-13.58	12
hsa05131	Shigellosis	-12.88	12
hsa04662	B cell receptor signaling pathway	-12.65	12
ko04662	B cell receptor signaling pathway	-12.65	12
ko05133	Pertussis	-12.28	12
hsa05133	Pertussis	-11.93	12
ko05132	Salmonella infection	-11.61	12
hsa05120	Epithelial cell signaling in Helicobacter pylori infection	-11.42	11
ko05120	Epithelial cell signaling in Helicobacter pylori infection	-11.42	11
hsa05132	Salmonella infection	-11.09	12
ko05162	Measles	-10.48	13
hsa04912	GnRH signaling pathway	-9.95	11
ko04912	GnRH signaling pathway	-9.95	11
hsa04920	Adipocytokine signaling pathway	-9.94	10
ko04920	Adipocytokine signaling pathway	-9.94	10
hsa05140	Leishmania infection	-9.69	10
ko05140	Leishmaniasis	-9.69	10
ko04658	Th1 and Th2 cell differentiation	-8.68	10
hsa04658	Th1 and Th2 cell differentiation	-8.41	10
hsa05168	Herpes simplex infection	-7.72	12
ko05168	Herpes simplex infection	-7.72	12
ko04137	Mitophagy - animal	-6.21	7
hsa04530	Tight junction	-6.13	10
ko04530	Tight junction	-6.13	10
hsa04137	Mitophagy - animal	-6.12	7
ko05321	Inflammatory bowel disease (IBD)	-5.01	6
hsa05321	Inflammatory bowel disease (IBD)	-4.93	6
hsa04622	RIG-I-like receptor signaling pathway	-4.82	6
ko04622	RIG-I-like receptor signaling pathway	-4.82	6
hsa04024	cAMP signaling pathway	-26.71	28
hsa04024	cAMP signaling pathway	-26.71	28
ko04024	cAMP signaling pathway	-25.07	28
ko04022	cGMP-PKG signaling pathway	-14.08	17
hsa04022	cGMP-PKG signaling pathway	-13.64	17
ko04924	Renin secretion	-11.64	11
hsa04924	Renin secretion	-11.07	11
hsa04611	Platelet activation	-18.49	19
hsa04611	Platelet activation	-18.49	19
hsa04726	Serotonergic synapse	-17.82	18
hsa04726	Serotonergic synapse	-17.82	18
hsa00590	Arachidonic acid metabolism	-14.95	13
ko00590	Arachidonic acid metabolism	-14.95	13
hsa00591	Linoleic acid metabolism	-7.14	6
ko00591	Linoleic acid metabolism	-7.14	6
hsa04064	NF-kappa B signaling pathway	-13.80	14
hsa04064	NF-kappa B signaling pathway	-13.80	14
ko04064	NF-kappa B signaling pathway	-13.06	14
ko05202	Transcriptional misregulation in cancer	-9.95	14
hsa05202	Transcriptional misregulation in cancer	-9.24	14
hsa05206	MicroRNAs in cancer	-13.58	21
hsa05206	MicroRNAs in cancer	-13.58	21
ko05206	MicroRNAs in cancer	-12.77	20
hsa05031	Amphetamine addiction	-12.88	12
hsa05031	Amphetamine addiction	-12.88	12
ko05031	Amphetamine addiction	-12.65	12
ko05030	Cocaine addiction	-11.50	10
hsa05030	Cocaine addiction	-10.96	10
ko05034	Alcoholism	-5	9
hsa05034	Alcoholism	-4.9	9
hsa05016	Huntington's disease	-1.8	5
ko05016	Huntington's disease	-1.8	5
hsa05010	Alzheimer's disease	-12.54	16
hsa05010	Alzheimer's disease	-12.54	16
ko05010	Alzheimer's disease	-12.54	16
ko04728	Dopaminergic synapse	-11.87	14
ko04728	Dopaminergic synapse	-11.87	14
hsa04728	Dopaminergic synapse	-11.78	14
ko04723	Retrograde endocannabinoid signaling	-5.98	8
hsa04723	Retrograde endocannabinoid signaling	-4.37	8
ko04921	Oxytocin signaling pathway	-10.94	14
ko04921	Oxytocin signaling pathway	-10.94	14
hsa04921	Oxytocin signaling pathway	-10.60	14
hsa04270	Vascular smooth muscle contraction	-9.84	12
ko04270	Vascular smooth muscle contraction	-9.84	12
hsa05014	Amyotrophic lateral sclerosis (ALS)	-9.8	9
hsa05014	Amyotrophic lateral sclerosis (ALS)	-9.8	9
ko05014	Amyotrophic lateral sclerosis (ALS)	-9.8	9
hsa04215	Apoptosis - multiple species	-8.33	7
ko04215	Apoptosis - multiple species	-8.33	7
hsa04261	Adrenergic signaling in cardiomyocytes	-8.95	12
hsa04261	Adrenergic signaling in cardiomyocytes	-8.95	12
ko04261	Adrenergic signaling in cardiomyocytes	-8.85	12
hsa05410	Hypertrophic cardiomyopathy (HCM)	-4.39	6
ko05410	Hypertrophic cardiomyopathy (HCM)	-4.39	6
hsa05414	Dilated cardiomyopathy	-4.19	6
ko05414	Dilated cardiomyopathy	-4.19	6
hsa04260	Cardiac muscle contraction	-1.67	3
ko04260	Cardiac muscle contraction	-1.67	3
hsa04520	Adherens junction	-8.41	9
hsa04520	Adherens junction	-8.41	9
ko04520	Adherens junction	-8.41	9
hsa04144	Endocytosis	-3.76	9
ko04144	Endocytosis	-3.76	9
hsa04614	Renin-angiotensin system	-7.8	6
hsa04614	Renin-angiotensin system	-7.8	6
ko04614	Renin-angiotensin system	-7.8	6
hsa04640	Hematopoietic cell lineage	-4.01	6
ko04640	Hematopoietic cell lineage	-4.01	6
hsa04371	Apelin signaling pathway	-7.79	11
hsa04371	Apelin signaling pathway	-7.79	11
hsa00330	Arginine and proline metabolism	-5.68	6
ko00330	Arginine and proline metabolism	-5.68	6
ko00220	Arginine biosynthesis	-3.29	3
hsa00220	Arginine biosynthesis	-2.83	3
hsa05219	Bladder cancer	-7.63	7
hsa05219	Bladder cancer	-7.63	7
ko05219	Bladder cancer	-7.63	7
hsa04972	Pancreatic secretion	-7.03	9
hsa04972	Pancreatic secretion	-7.03	9
ko04972	Pancreatic secretion	-6.15	8
hsa04713	circadian entrainment	-6.02	8
hsa04916	Melanogenesis	-5.98	8
ko04916	Melanogenesis	-5.98	8
ko04971	Gastric acid secretion	-5.78	7
hsa04971	Gastric acid secretion	-5.74	7
ko04970	Salivary secretion	-5.25	7
ko05032	Morphine addiction	-5.22	7
hsa05032	Morphine addiction	-5.19	7
hsa04970	Salivary secretion	-5.12	7
ko04925	Aldosterone synthesis and secretion	-4.42	6
hsa04540	Gap junction	-4.25	6
ko04540	Gap junction	-4.25	6
hsa04911	Insulin secretion	-4.14	6
hsa04730	Long-term depression	-4.04	5
ko04730	Long-term depression	-4.04	5
hsa04925	aldosterone synthesis and secretion	-3.89	6
hsa04727	GABAergic synapse	-3.19	5
hsa04720	Long-term potentiation	-2.77	4
ko04720	Long-term potentiation	-2.77	4
ko04727	GABAergic synapse	-2.34	4
ko04961	Endocrine and other factor-regulated calcium reabsorption	-2.27	3
hsa04961	Endocrine and other factor-regulated calcium reabsorption	-2.19	3
ko04724	Glutamatergic synapse	-1.95	4
hsa04724	Glutamatergic synapse	-1.92	4
ko04918	Thyroid hormone synthesis	-1.73	3
hsa04918	Thyroid hormone synthesis	-1.65	3
ko04913	Ovarian steroidogenesis	-7.01	7
ko04913	Ovarian steroidogenesis	-7.01	7
hsa04913	Ovarian steroidogenesis	-6.72	7
