# Supplementary material for: Mechanism of Action of Flavonoids of Oxytropis falcata on the Alleviation of Myocardial Ischemia–Reperfusion Injury
Source: Molecules. 2022 Mar 5;27(5):1706. doi: 10.3390/molecules27051706 (PMC8911915; doi:10.3390/molecules27051706)
Supplement: Supplementary file 1 [file molecules-27-01706-s001.zip › Table S2.xlsx]

## Sheet: string_mapping (11)
Table S2. The targets of myocardial ischemia reperfusion injury.
NO.	Target	Uniprot Name
1	ADA	Adenosine deaminase
2	ADIPOQ	Adiponectin, c1q and collagen domain containing
3	ADRB1	Beta-1 adrenergic receptor
4	ADRB2	Beta-2 adrenergic receptor
5	AGER	Advanced glycosylation end product-specific receptor
6	AGL	Amylo-alpha-1, 6-glucosidase, 4-alpha-glucanotransferase
7	AGT	Angiotensinogen
8	AGTR1	Type-1 angiotensin II receptor
9	AIFM1	Apoptosis-inducing factor 1, mitochondrial
10	AKT1	RAC-alpha serine/threonine-protein kinase
11	AKT2	RAC-beta serine/threonine-protein kinase
12	ALB	Serum albumin
13	ALDH2	Aldehyde dehydrogenase, mitochondrial
14	ALOX5	Arachidonate 5-lipoxygenase
15	ANGPT2	Angiopoietin-2
16	ANK1	Ankyrin-1
17	ANK2	Ankyrin-2
18	ANKRD1	Ankyrin repeat domain-containing protein 1
19	ANXA1	Annexin A1
20	APEX1	DNA-(apurinic or apyrimidinic site) lyase
21	ARRB2	Beta-arrestin-2
22	ATF3	Cyclic AMP-dependent transcription factor ATF-3
23	ATP1A1	Sodium/potassium-transporting ATPase subunit alpha-1
24	ATP2A1	Sarcoplasmic/endoplasmic reticulum calcium ATPase 1
25	ATP2A2	Sarcoplasmic/endoplasmic reticulum calcium ATPase 2
26	ATP5F1D	ATP synthase subunit delta, mitochondrial
27	BAD	Bcl2-associated agonist of cell death
28	BAX	Apoptosis regulator BAX
29	BCL2	Apoptosis regulator Bcl-2
30	BCL2L1	Bcl-2-like protein 1
31	BECN1	Beclin-1
32	BID	BH3-interacting domain death agonist
33	BLK	Tyrosine-protein kinase Blk
34	BNIP3	BCL2/adenovirus E1B 19 kDa protein-interacting protein 3
35	BTG2	Protein BTG2
36	C3	Complement C3
37	C5	Complement C5
38	CASP1	Caspase-1
39	CASP3	Caspase-3
40	CASP7	Caspase-7
41	CASP8	Caspase-8
42	CASP9	Caspase-9
43	CASR	Extracellular calcium-sensing receptor
44	CAST	Calpastatin
45	CAT	Catalase
46	CCL2	C-C motif chemokine 2
47	CCR5	C-C chemokine receptor type 5
48	CFLAR	CASP8 and FADD-like apoptosis regulator
49	CNR1	Cannabinoid receptor 1
50	CNR2	Cannabinoid receptor 2
51	CRP	C-reactive protein
52	CXCL1	Growth-regulated alpha protein
53	CXCL2	C-X-C motif chemokine 2
54	CXCL6	C-X-C motif chemokine 6
55	CYBB	Cytochrome b-245 heavy chain
56	DIABLO	Diablo homolog, mitochondrial
57	ECE1	Endothelin-converting enzyme 1
58	EDN1	Endothelin-1
59	EDNRA	Endothelin receptor type a
60	EDNRB	Endothelin receptor type B
61	EPHX2	Bifunctional epoxide hydrolase 2
62	ESR1	Estrogen receptor
63	FADD	FAS-associated death domain protein
64	FAS	Tumor necrosis factor receptor superfamily member 6
65	GAPDH	Glyceraldehyde-3-phosphate dehydrogenase
66	GJA1	Gap junction alpha-1 protein
67	GLRX	Glutaredoxin-1
68	GRK2	Beta-adrenergic receptor kinase 1
69	GSK3B	Glycogen synthase kinase-3 beta
70	GSR	Glutathione reductase, mitochondrial
71	H2AX	H2A histone family member X
72	HIF1A	Hypoxia-inducible factor 1-alpha
73	HMGB1	High mobility group protein B1
74	HMOX1	Heme oxygenase 1
75	HRH3	Histamine H3 receptor
76	HSPA5	78 kDa glucose-regulated protein
77	ICAM1	Intercellular adhesion molecule 1
78	IL10	Interleukin-10
79	IL17A	Interleukin-17A
80	IL18	Interleukin-18
81	IL1A	Interleukin-1 alpha
82	IL1B	Interleukin-1 beta
83	IL6	Interleukin-6
84	IRAK1	Interleukin-1 receptor-associated kinase 1
85	JAK2	Tyrosine-protein kinase JAK2
86	KCNJ8	ATP-sensitive inward rectifier potassium channel 8
87	KLRK1	Killer cell lectin-like receptor subfamily K, member 1
88	KNG1	Kininogen-1
89	LEP	Leptin
90	LEPR	Leptin receptor
91	LUM	Lumican
92	MAP1LC3A	Microtubule-associated proteins 1A/1B light chain 3A
93	MAPK1	Mitogen-activated protein kinase 1
94	MAPK3	Mitogen-activated protein kinase 3
95	MAPK8	Mitogen-activated protein kinase 8/9/10 (c-jun n-terminal kinase)
96	MB	Myoglobin
97	MDM2	E3 ubiquitin-protein ligase Mdm2
98	MFN2	Mitofusin-2
99	MIR21	Protein lin-28 homolog B
100	MKI67	Proliferation marker protein Ki-67
101	MMP1	Matrix metalloproteinase-1 (interstitial collagenase)
102	MMP2	Matrix metalloproteinase-2 (gelatinase a)
103	MYD88	Myeloid differentiation primary response protein MyD88
104	NCL	Nucleolin
105	NDUFS1	NADH-ubiquinone oxidoreductase 75 kDa subunit, mitochondrial
106	NFKBIA	NF-kappa-B inhibitor alpha
107	NOS2	Nitric-oxide synthase, inducible
108	NOS3	Nitric-oxide synthase, endothelial
109	NPPB	Natriuretic peptides B
110	NPPC	C-type natriuretic peptide
111	NPR3	Atrial natriuretic peptide receptor 3
112	NPY1R	Neuropeptide Y receptor type 1
113	OLR1	Oxidized low-density lipoprotein receptor 1
114	OPRD1	Delta-type opioid receptor
115	OXT	Oxytocin-neurophysin 1
116	PAWR	PRKC apoptosis WT1 regulator protein
117	PDIA3	Protein disulfide-isomerase A3
118	PECAM1	Platelet endothelial cell adhesion molecule
119	PLCD1	1-phosphatidylinositol 4,5-bisphosphate phosphodiesterase delta-1
120	PLD2	Phospholipase D2
121	PLN	Cardiac phospholamban
122	PPARA	Peroxisome proliferator-activated receptor alpha
123	PPARD	Peroxisome proliferator-activated receptor delta
124	PRKCB	Protein kinase C beta type
125	PRKCD	Protein kinase C delta type
126	PRKG1	cGMP-dependent protein kinase 1
127	PROCR	Endothelial protein C receptor
128	PTEN	Phosphatase and tensin homolog
129	PTGER3	Prostaglandin E2 receptor EP3 subtype
130	PTGS2	Prostaglandin G/H synthase 2
131	RAP1A	Ras-related protein Rap-1A
132	RELA	Rela proto-oncogene, nf-kb subunit
133	RHOA	Ras homolog gene family, member a
134	S100B	Protein S100-B
135	SELP	P-selectin
136	SERPINE1	Plasminogen activator inhibitor 1
137	SFRP2	Secreted frizzled-related protein 2
138	SH2B3	SH2B adapter protein 3
139	SHH	Sonic hedgehog protein
140	SIRT1	NAD-dependent protein deacetylase sirtuin-1
141	SLC25A4	Solute carrier family 25 (mitochondrial adenine nucleotide translocator), member 4/5/6/31
142	SLC2A1	Solute carrier family 2, facilitated glucose transporter member 1
143	SLC2A4	Solute carrier family 2, facilitated glucose transporter member 4
144	SLC8A1	Sodium/calcium exchanger 1
145	SLC9A1	Solute carrier family 9 (sodium/hydrogen exchanger), member 1
146	SMAD3	Mothers against decapentaplegic homolog 3
147	SMAD4	Mothers against decapentaplegic homolog 4
148	SOD1	Superoxide dismutase, cu-zn family
149	SORD	L-iditol 2-dehydrogenase
150	STAT1	Signal transducer and activator of transcription 1-alpha/beta
151	STAT3	Signal transducer and activator of transcription 3
152	SUV39H1	[histone h3]-lysine9 n-trimethyltransferase suv39h
153	TEK	Angiopoietin-1 receptor
154	TFRC	Transferrin receptor protein 1
155	TGFB1	Transforming growth factor beta-1
156	THBS1	Thrombospondin-1
157	TIMP4	Metalloproteinase inhibitor 4
158	TLR2	Toll-like receptor 2
159	TLR4	Toll-like receptor 4
160	TNC	Tenascin
161	TNF	Tumor necrosis factor
162	TP53	Cellular tumor antigen p53
163	TXN	Thioredoxin
164	TXN2	Thioredoxin, mitochondrial
165	UCN	Urocortin
166	UCP2	Mitochondrial uncoupling protein 2
167	UCP3	Mitochondrial uncoupling protein 3
168	UTS2	Urotensin 2
169	UTS2R	Urotensin-2 receptor
170	VCAM1	Vascular cell adhesion protein 1
171	VCAN	Versican core protein
172	VDAC1	Voltage-dependent anion-selective channel protein 1
173	VEGFA	Vascular endothelial growth factor A
174	XDH	Xanthine dehydrogenase/oxidase
175	XIAP	E3 ubiquitin-protein ligase XIAP
176	A2M	Alpha-2-macroglobulin
177	AASS	Alpha-aminoadipic semialdehyde synthase, mitochondrial
178	ABCA1	ATP-binding cassette sub-family A member 1
179	ABCB1	Multidrug resistance protein 1
180	ABCB7	ATP-binding cassette sub-family B member 7, mitochondrial
181	ABCC8	ATP-binding cassette sub-family C member 8
182	ABCC9	ATP-binding cassette sub-family C member 9
183	ABCG1	ATP-binding cassette sub-family G member 1
184	ABCG2	ATP-binding cassette sub-family G member 2
185	ABL1	Tyrosine-protein kinase ABL1
186	ABRAXAS2	BRISC complex subunit Abraxas 2
187	ACACA	Acetyl-CoA carboxylase 1
188	ACADS	Short-chain specific acyl-CoA dehydrogenase, mitochondrial
189	ACE	Angiotensin-converting enzyme
190	ACE2	Angiotensin-converting enzyme 2
191	ACHE	Acetylcholinesterase (cartwright blood group)
192	ACP1	Low molecular weight phosphotyrosine protein phosphatase
193	ACSS2	Acetyl-coenzyme A synthetase, cytoplasmic
194	ACTA2	Actin, aortic smooth muscle
195	ACTC1	Actin, alpha cardiac muscle 1
196	ACTG1	Actin, cytoplasmic 2
197	ACTN4	Alpha-actinin-4
198	ADAM10	Disintegrin and metalloproteinase domain-containing protein 10
199	ADAM11	Disintegrin and metalloproteinase domain-containing protein 11
200	ADAM17	Disintegrin and metalloproteinase domain-containing protein 17
201	ADAMTS1	A disintegrin and metalloproteinase with thrombospondin motifs 1
202	ADAMTS13	A disintegrin and metalloproteinase with thrombospondin motifs 13
203	ADAMTS20	A disintegrin and metalloproteinase with thrombospondin motifs 20
204	ADAMTS3	A disintegrin and metalloproteinase with thrombospondin motifs 3
205	ADAMTS8	A disintegrin and metalloproteinase with thrombospondin motifs 8
206	ADAMTS9	A disintegrin and metalloproteinase with thrombospondin motifs 9
207	ADAMTSL1	ADAMTS-like protein 1
208	ADCY1	Adenylate cyclase type 1
209	ADCY10	Adenylate cyclase type 10
210	ADCYAP1	Pituitary adenylate cyclase-activating polypeptide
211	ADK	Adenosine kinase
212	ADM	Adrenomedullin
213	ADM2	ADM2
214	ADORA1	Adenosine receptor A1
215	ADORA2A	Adenosine A2a receptor
216	ADORA2B	Adenosine receptor A2b
217	ADORA3	Transmembrane domain-containing protein TMIGD3
218	ADPRH	[Protein ADP-ribosylarginine] hydrolase
219	AGFG1	Arf-GAP domain and FG repeat-containing protein 1
220	AGGF1	Angiogenic factor with G patch and FHA domains 1
221	AGPAT1	1-acyl-sn-glycerol-3-phosphate acyltransferase alpha
222	AGRN	Agrin
223	AGTR2	Type-2 angiotensin II receptor
224	AHNAK	Neuroblast differentiation-associated protein AHNAK
225	AHSG	Alpha-2-HS-glycoprotein
226	AHSP	Alpha-hemoglobin-stabilizing protein
227	AIF1	Allograft inflammatory factor 1
228	AIMP1	Aminoacyl tRNA synthase complex-interacting multifunctional protein 1
229	AK1	Adenylate kinase isoenzyme 1
230	AKIP1	A-kinase-interacting protein 1
231	AKR1B1	Aldose reductase
232	ALDH9A1	4-trimethylaminobutyraldehyde dehydrogenase
233	ALDOA	Fructose-bisphosphate aldolase A
234	ALOX12	Arachidonate 12-lipoxygenase, 12S-type
235	ALOX15	Arachidonate 15-lipoxygenase
236	AMBP	Alpha-1-microglobulin/bikunin precursor
237	AMPD1	AMP deaminase 1
238	AMPD3	AMP deaminase 3
239	ANG	Angiogenin
240	ANGPT1	Angiopoietin-1
241	ANGPTL4	Angiopoietin-related protein 4
242	ANK3	Ankyrin-3
243	ANXA2	Annexin A2
244	ANXA5	Annexin A5
245	AOC1	Amiloride-sensitive amine oxidase [copper-containing]
246	AOC3	Amine oxidase, copper containing 3
247	AOX1	Aldehyde oxidase
248	APAF1	Apoptotic protease-activating factor 1
249	APLN	Apelin
250	APLNR	Apelin receptor
251	APOA1	Apolipoprotein A-I
252	APOB	Apolipoprotein B-100
253	APOC1	Apolipoprotein C-I
254	APOC3	Apolipoprotein C-III
255	APOH	Beta-2-glycoprotein 1
256	APOL4	Apolipoprotein L4
257	APOM	Apolipoprotein M
258	APOO	MICOS complex subunit MIC26
259	APP	Amyloid-beta A4 protein
260	APRT	Adenine phosphoribosyltransferase
261	AQP1	Aquaporin-1
262	AQP4	Aquaporin-4
263	AQP8	Aquaporin-8
264	AREG	Amphiregulin
265	ARG1	Arginase-1
266	ART3	Ecto-adp-ribosyltransferase 3
267	ATF2	Cyclic AMP-dependent transcription factor ATF-2
268	ATF4	Cyclic AMP-dependent transcription factor ATF-4
269	ATF6	Cyclic AMP-dependent transcription factor ATF-6 alpha
270	ATG5	Autophagy protein 5
271	ATM	Serine-protein kinase ATM
272	ATP1A2	Sodium/potassium-transporting ATPase subunit alpha-2
273	ATP2B4	Plasma membrane calcium-transporting ATPase 4
274	ATP5F1A	ATP synthase subunit alpha, mitochondrial
275	ATP5F1B	ATP synthase subunit beta, mitochondrial
276	ATP5F1E	ATP synthase subunit epsilon, mitochondrial
277	ATR	Serine/threonine-protein kinase ATR
278	AVP	Vasopressin-neurophysin 2-copeptin
279	B2M	Beta-2-microglobulin
280	BAG1	BAG family molecular chaperone regulator 1
281	BAK1	Bcl-2 homologous antagonist/killer
282	BCHE	Butyrylcholinesterase
283	BCKDHB	2-oxoisovalerate dehydrogenase subunit beta, mitochondrial
284	BCL2L15	Bcl-2-like protein 15
285	BDKRB1	B1 bradykinin receptor
286	BDKRB2	B2 bradykinin receptor
287	BDNF	Brain-derived neurotrophic factor
288	BEST1	Bestrophin-1
289	BGN	Biglycan
290	BIRC2	Baculoviral IAP repeat-containing protein 2
291	BIRC5	Baculoviral iap repeat-containing protein 5
292	BLVRB	Flavin reductase (NADPH)
293	BLZF1	Basic leucine zipper nuclear factor 1
294	BMP2	Bone morphogenetic protein 2
295	BMP4	Bone morphogenetic protein 4
296	BMP6	Bone morphogenetic protein 6
297	BMP7	Bone morphogenetic protein 7
298	BPI	Bactericidal permeability-increasing protein
299	BRCA1	Breast cancer type 1 susceptibility protein
300	BRCA2	Breast cancer type 2 susceptibility protein
301	BSG	Basigin
302	BTK	Tyrosine-protein kinase BTK
303	C1QA	Complement C1q subcomponent subunit A
304	C1R	Complement C1r subcomponent
305	C1S	Complement C1s subcomponent
306	C3AR1	C3a anaphylatoxin chemotactic receptor
307	C4A	Complement c4a (rodgers blood group)
308	C4B	Complement c4b (chido blood group)
309	C5AR1	C5a anaphylatoxin chemotactic receptor 1
310	CA1	Carbonic anhydrase 1
311	CA2	Carbonic anhydrase 2
312	CA3	Carbonic anhydrase 3
313	CA9	Carbonic anhydrase 9
314	CABIN1	Calcineurin-binding protein cabin-1
315	CACNA1B	Voltage-dependent N-type calcium channel subunit alpha-1B
316	CACNA1C	Voltage-dependent L-type calcium channel subunit alpha-1C
317	CADPS	Calcium-dependent secretion activator 1
318	CALCA	Calcitonin related polypeptide alpha
319	CALCRL	Calcitonin gene-related peptide type 1 receptor
320	CALM1	Calmodulin-1
321	CALR	Calreticulin
322	CAMK2G	Calcium/calmodulin-dependent protein kinase type II subunit gamma
323	CANT1	Soluble calcium-activated nucleotidase 1
324	CAPN1	Calpain-1 catalytic subunit
325	CAPN2	Calpain-2 catalytic subunit
326	CASP2	Caspase-2
327	CAV1	Caveolin-1
328	CAV3	Caveolin-3
329	CBL	E3 ubiquitin-protein ligase CBL
330	CBS	Cystathionine beta-synthase
331	CCK	Cholecystokinin
332	CCL22	C-C motif chemokine 22
333	CCL26	C-C motif chemokine 26
334	CCL3	C-C motif chemokine 3
335	CCL5	C-C motif chemokine 5
336	CCN2	Cellular communication network factor 2
337	CCND1	G1/S-specific cyclin-D1
338	CCR2	C-C chemokine receptor type 2
339	CD14	Monocyte differentiation antigen CD14
340	CD163	Scavenger receptor cysteine-rich type 1 protein M130
341	CD226	CD226 antigen
342	CD274	Programmed cell death 1 ligand 1
343	CD34	Hematopoietic progenitor cell antigen CD34
344	CD36	Platelet glycoprotein 4
345	CD40	Tumor necrosis factor receptor superfamily member 5
346	CD40LG	CD40 ligand
347	CD44	CD44 antigen
348	CD46	Membrane cofactor protein
349	CD55	Complement decay-accelerating factor
350	CD58	Lymphocyte function-associated antigen 3
351	CD59	CD59 glycoprotein
352	CD69	Early activation antigen CD69
353	CD80	T-lymphocyte activation antigen CD80
354	CD86	T-lymphocyte activation antigen CD86
355	CDC42	Cell division control protein 42 homolog
356	CDH5	Cadherin-5
357	CDK5R1	Cyclin dependent kinase 5 regulatory subunit 1
358	CDKN1A	Cyclin-dependent kinase inhibitor 1
359	CDKN2A	Cyclin-dependent kinase inhibitor 2A
360	CDKN3	Cyclin-dependent kinase inhibitor 3
361	CDON	Cell adhesion molecule-related/down-regulated by oncogenes
362	CEBPA	CCAAT/enhancer-binding protein alpha
363	CFB	Complement factor B
364	CFH	Complement factor H
365	CFP	Complement factor properdin
366	CHADL	Chondroadherin-like protein
367	CHAT	Choline O-acetyltransferase
368	CHEK2	Serine/threonine-protein kinase Chk2
369	CHGA	Chromogranin-A
370	CHI3L1	Chitinase-3-like protein 1
371	CHKA	Choline/ethanolamine kinase
372	CHKB	Choline/ethanolamine kinase
373	CHRM2	Muscarinic acetylcholine receptor M2
374	CHRM3	Muscarinic acetylcholine receptor M3
375	CHRNA7	Neuronal acetylcholine receptor subunit alpha-7
376	CHUK	Inhibitor of nuclear factor kappa-B kinase subunit alpha
377	CIITA	MHC class II transactivator
378	CKB	Creatine kinase B-type
379	CKM	Creatine kinase, m-type
380	CKMT2	Creatine kinase S-type, mitochondrial
381	CLCN2	Chloride channel protein 2
382	CLCN3	H(+)/Cl(-) exchange transporter 3
383	CLDN5	Claudin-5
384	CLEC3B	Tetranectin
385	CLEC4A	C-type lectin domain family 4 member A
386	CLU	Clusterin
387	CMKLR1	Chemokine-like receptor 1
388	COL14A1	Collagen alpha-1(XIV) chain
389	COL15A1	Collagen alpha-1(XV) chain
390	COL18A1	Collagen alpha-1(XVIII) chain
391	COL1A1	Collagen alpha-1(I) chain
392	COL20A1	Collagen alpha-1(XX) chain
393	COL3A1	Collagen alpha-1(III) chain
394	COL4A1	Collagen alpha-1(IV) chain
395	COL4A2	Collagen alpha-2(IV) chain
396	COL6A1	Collagen alpha-1(VI) chain
397	COL6A2	Collagen alpha-2(VI) chain
398	COL6A3	Collagen alpha-3(VI) chain
399	COL6A5	Collagen alpha-5(VI) chain
400	COL7A1	Collagen alpha-1(VII) chain
401	COMT	Catechol O-methyltransferase
402	COX4I1	Cytochrome c oxidase subunit 4 isoform 1, mitochondrial
403	COX5A	Cytochrome c oxidase subunit 5A, mitochondrial
404	CP	Ceruloplasmin
405	CPB2	Carboxypeptidase B2
406	CPOX	Oxygen-dependent coproporphyrinogen-III oxidase, mitochondrial
407	CPT1A	Carnitine O-palmitoyltransferase 1, liver isoform
408	CPT1B	Carnitine O-palmitoyltransferase 1, muscle isoform
409	CPT2	Carnitine O-palmitoyltransferase 2, mitochondrial
410	CR1	Complement receptor type 1
411	CREB1	Cyclic AMP-responsive element-binding protein 1
412	CREB3	Cyclic AMP-responsive element-binding protein 3
413	CRH	Corticoliberin
414	CRHR2	Corticotropin-releasing factor receptor 2
415	CRK	Crk proto-oncogene, adaptor protein
416	CRYAB	Alpha-crystallin B chain
417	CS	Citrate synthase, mitochondrial
418	CSF1	Macrophage colony-stimulating factor 1
419	CSF2	Granulocyte-macrophage colony-stimulating factor
420	CSF3	Granulocyte colony-stimulating factor
421	CSK	Tyrosine-protein kinase CSK
422	CST3	Cystatin-C
423	CTF1	Cardiotrophin-1
424	CTH	Cystathionine gamma-lyase
425	CTLA4	Cytotoxic T-lymphocyte protein 4
426	CTNNB1	Catenin beta-1
427	CTRL	Chymotrypsin-like protease CTRL-1
428	CTSB	Cathepsin B
429	CTSD	Cathepsin D
430	CTSG	Cathepsin G
431	CTSL	Cathepsin L1
432	CTTN	Src substrate cortactin
433	CX3CL1	C-X3-C motif chemokine ligand 1
434	CX3CR1	CX3C chemokine receptor 1
435	CXCL10	C-X-C motif chemokine 10
436	CXCL12	Stromal cell-derived factor 1
437	CXCL16	C-X-C motif chemokine 16
438	CXCL8	Interleukin-8
439	CXCL9	C-X-C motif chemokine 9
440	CXCR1	C-X-C chemokine receptor type 1
441	CXCR2	C-X-C chemokine receptor type 2
442	CXCR3	C-X-C chemokine receptor type 3
443	CXCR4	C-X-C chemokine receptor type 4
444	CYBA	Cytochrome b-245, alpha polypeptide
445	CYCS	Cytochrome c, somatic
446	CYP1B1	Cytochrome p450 family 1 subfamily b polypeptide 1
447	CYP27B1	Calcidiol 1-monooxygenase (25-hydroxyvitamin d3 1alpha-hydroxylase)
448	CYP2B6	Cytochrome p450 family 2 subfamily b polypeptide 6
449	CYP2C19	Cytochrome P450 2C19
450	CYP2C8	Cytochrome p450 family 2 subfamily c polypeptide 8
451	CYP2C9	Cytochrome p450 family 2 subfamily c polypeptide 9
452	CYP2J2	Cytochrome P450 2J2
453	CYSLTR1	Cysteinyl leukotriene receptor 1
454	CYSLTR2	Cysteinyl leukotriene receptor 2
455	DBI	Diazepam-binding inhibitor (gaba receptor modulator, acyl-coa-binding protein)
456	DCN	Decorin
457	DDAH1	N(G),N(G)-dimethylarginine dimethylaminohydrolase 1
458	DDAH2	N(G),N(G)-dimethylarginine dimethylaminohydrolase 2
459	DDIT3	DNA damage-inducible transcript 3 protein
460	DDIT4	DNA damage-inducible transcript 4 protein
461	DDT	D-dopachrome decarboxylase
462	DEFA1	Neutrophil defensin 1
463	DES	Desmin
464	DGKQ	Diacylglycerol kinase (atp)
465	DIAPH1	Protein diaphanous homolog 1
466	DLD	Dihydrolipoyl dehydrogenase, mitochondrial
467	DNAH8	Dynein heavy chain 8, axonemal
468	DNM1L	Dynamin-1-like protein
469	DNM2	Dynamin-2
470	DPP4	Dipeptidyl peptidase 4
471	DPT	Dermatopontin
472	DUSP1	Dual specificity protein phosphatase 1
473	DUSP19	Dual specificity protein phosphatase 19
474	DUSP6	Dual specificity protein phosphatase 6
475	E2F1	Transcription factor E2F1
476	EEF1A1	Elongation factor 1-alpha 1
477	EEF2	Elongation factor 2
478	EGF	Pro-epidermal growth factor
479	EGLN1	Egl nine homolog 1
480	EGLN2	Hypoxia-inducible factor prolyl hydroxylase
481	EGLN3	Hypoxia-inducible factor prolyl hydroxylase
482	EGR1	Early growth response protein 1
483	EIF2AK3	Eukaryotic translation initiation factor 2-alpha kinase 3
484	EIF2S1	Eukaryotic translation initiation factor 2 subunit 1
485	EIF4A2	Eukaryotic initiation factor 4A-II
486	EIF4E	Eukaryotic translation initiation factor 4E
487	EIF4EBP1	Eukaryotic translation initiation factor 4E-binding protein 1
488	ELANE	Elastase, neutrophil expressed
489	ELAVL1	ELAV-like protein 1
490	EMILIN3	EMILIN-3
491	ENG	Endoglin
492	ENO1	Alpha-enolase
493	ENO2	Gamma-enolase
494	ENO3	Beta-enolase
495	ENTPD1	Ectonucleoside triphosphate diphosphohydrolase 1
496	EPAS1	Endothelial PAS domain-containing protein 1
497	EPHA3	Ephrin type-A receptor 3
498	EPO	Erythropoietin
499	EPOR	Erythropoietin receptor
500	EPX	Eosinophil peroxidase
501	ERBB4	Receptor tyrosine-protein kinase erbB-4
502	ERCC2	TFIIH basal transcription factor complex helicase XPD subunit
503	ERN1	Serine/threonine-protein kinase/endoribonuclease IRE1
504	EZH2	Histone-lysine N-methyltransferase EZH2
505	F10	Coagulation factor X
506	F11	Coagulation factor XI
507	F11R	Junctional adhesion molecule A
508	F12	Coagulation factor xii (hageman factor)
509	F13A1	Coagulation factor xiii a1 polypeptide
510	F2	Prothrombin
511	F2R	Coagulation factor ii (thrombin) receptor
512	F2RL1	Proteinase-activated receptor 2
513	F3	Coagulation factor iii (tissue factor)
514	F5	Coagulation factor v (labile factor)
515	F8	Coagulation factor VIII
516	FABP1	Fatty acid-binding protein, liver
517	FABP12	Fatty acid-binding protein 12
518	FABP2	Fatty acid-binding protein, intestinal
519	FABP3	Fatty acid-binding protein, heart
520	FAIM2	Protein lifeguard 2
521	FASLG	Tumor necrosis factor ligand superfamily member 6
522	FASN	Fatty acid synthase
523	FBLN2	Fibulin-2
524	FBXO32	F-box only protein 32
525	FCGR3A	Low affinity immunoglobulin gamma Fc region receptor III-A
526	FCGR3B	Low affinity immunoglobulin gamma Fc region receptor III-B
527	FCN1	Ficolin-1
528	FCN2	Ficolin-2
529	FCN3	Ficolin-3
530	FGA	Fibrinogen alpha chain
531	FGB	Fibrinogen beta chain
532	FGF1	Fibroblast growth factor 1
533	FGF19	Fibroblast growth factor 19
534	FGF2	Fibroblast growth factor 2
535	FGF23	Fibroblast growth factor 23
536	FGF4	Fibroblast growth factor 4
537	FGF7	Fibroblast growth factor 7
538	FGFR2	Fibroblast growth factor receptor 2
539	FHL2	Four and a half LIM domains protein 2
540	FKBP1A	Peptidyl-prolyl cis-trans isomerase FKBP1A
541	FKBP1B	Peptidyl-prolyl cis-trans isomerase FKBP1B
542	FKBP4	Peptidyl-prolyl cis-trans isomerase FKBP4
543	FLNA	Filamin-A
544	FLNC	Filamin-C
545	FLT1	Vascular endothelial growth factor receptor 1
546	FN1	Fibronectin 1
547	FNDC5	Fibronectin type III domain-containing protein 5
548	FOS	Proto-oncogene c-Fos
549	FOXO1	Forkhead box protein O1
550	FOXO3	Forkhead box protein O3
551	FOXP2	Forkhead box protein P2
552	FPR1	Formyl peptide receptor 1
553	FPR2	Formyl peptide receptor-like
554	FRAS1	Fraser extracellular matrix complex subunit 1
555	FREM3	FRAS1-related extracellular matrix protein 3
556	FRZB	Secreted frizzled-related protein 3
557	FST	Follistatin
558	FSTL1	Follistatin-related protein 1
559	FXYD1	Fxyd domain-containing ion transport regulator 1
560	FYN	Tyrosine-protein kinase Fyn
561	G6PC	Glucose-6-phosphatase
562	G6PD	Glucose-6-phosphate 1-dehydrogenase
563	GAD1	Glutamate decarboxylase 1
564	GAL	Galanin peptides
565	GAST	Gastrin
566	GATA4	Transcription factor GATA-4
567	GC	Vitamin D-binding protein
568	GCG	Glucagon
569	GCH1	GTP cyclohydrolase 1
570	GCKR	Glucokinase regulatory protein
571	GCLC	Glutamate--cysteine ligase catalytic subunit
572	GCLM	Glutamate--cysteine ligase regulatory subunit
573	GDF15	Growth differentiation factor 15
574	GDNF	Glial cell line-derived neurotrophic factor
575	GFAP	Glial fibrillary acidic protein
576	GGT1	Glutathione hydrolase 1 proenzyme
577	GH1	Somatotropin
578	GHRH	Somatoliberin
579	GHRL	Appetite-regulating hormone
580	GJC1	Gap junction gamma-1 protein
581	GLRX2	Glutaredoxin-2, mitochondrial
582	GLUD1	Glutamate dehydrogenase 1, mitochondrial
583	GLUL	Glutamate-ammonia ligase
584	GNA11	Guanine nucleotide-binding protein subunit alpha-11
585	GORASP1	Golgi reassembly-stacking protein 1
586	GOT1	Aspartate aminotransferase, cytoplasmic
587	GOT2	Aspartate aminotransferase, mitochondrial
588	GP1BA	Platelet glycoprotein Ib alpha chain
589	GPER1	G-protein coupled estrogen receptor 1
590	GPNMB	Transmembrane glycoprotein NMB
591	GPR55	G protein-coupled receptor 55
592	GPT	Glutamic--pyruvic transaminase
593	GPX1	Glutathione peroxidase 1
594	GPX3	Glutathione peroxidase 3
595	GRIA1	Glutamate ionotropic receptor ampa type subunit 1
596	GRP	Gastrin-releasing peptide
597	GSS	Glutathione synthetase
598	GSTA2	Glutathione S-transferase A2
599	GSTM1	Glutathione S-transferase Mu 1
600	GSTP1	Glutathione S-transferase P
601	GUSB	Beta-glucuronidase
602	GZMB	Granzyme B
603	H19	Transcriptional repressor CTCFL
604	HABP2	Hyaluronan-binding protein 2
605	HADHA	Trifunctional enzyme subunit alpha, mitochondrial
606	HADHB	hydroxyacyl-CoA dehydrogenase trifunctional multienzyme complex subunit beta
607	HAMP	Hepcidin
608	HAVCR1	Hepatitis A virus cellular receptor 1
609	HAX1	HCLS1-associated protein X-1
610	HBEGF	Proheparin-binding EGF-like growth factor
611	HBG2	Hemoglobin subunit gamma-2
612	HDAC1	Histone deacetylase 1/2
613	HDAC6	Histone deacetylase 6
614	HEXIM1	Hexamethylene bisacetamide inducible 1
615	HGF	Hepatocyte growth factor
616	HIF3A	Hypoxia-inducible factor 3-alpha
617	HK2	Hexokinase-2
618	HLA-G	HLA class I histocompatibility antigen, alpha chain G
619	HMCN1	Hemicentin-1
620	HMGB2	High mobility group protein B2
621	HMGCR	3-hydroxy-3-methylglutaryl-coenzyme A reductase
622	HMOX2	Heme oxygenase 2
623	HNF1A	Hepatocyte nuclear factor 1-alpha
624	HP	Haptoglobin-related protein
625	HPRT1	Hypoxanthine-guanine phosphoribosyltransferase
626	HRG	Histidine-rich glycoprotein
627	HRH1	Histamine H1 receptor
628	HRH2	Histamine H2 receptor
629	HSF1	Heat shock factor protein 1
630	HSP90AA1	Heat shock protein HSP 90-alpha
631	HSP90AB1	Heat shock protein 90 alpha family class b member 1
632	HSP90B1	Endoplasmin
633	HSPA12B	Heat shock protein family A member 12B
634	HSPA14	Heat shock 70 kDa protein 14
635	HSPA1A	Heat shock protein family a member 1a
636	HSPA1B	Heat shock protein family A member 1B
637	HSPA1L	Heat shock 70 kDa protein 1-like
638	HSPA4	Heat shock protein family A member 4
639	HSPA8	Heat shock cognate 71 kDa protein
640	HSPA9	Stress-70 protein, mitochondrial
641	HSPB1	Heat shock protein family b (small) member 1
642	HSPB2	Heat shock protein beta-2
643	HSPB6	Heat shock protein family b (small) member 6
644	HSPB8	Heat shock protein beta-8
645	HSPD1	Heat shock protein family d (hsp60) member 1
646	HSPE1	Heat shock protein family e (hsp10) member 1
647	HSPG2	Basement membrane-specific heparan sulfate proteoglycan core protein
648	HTR2A	5-hydroxytryptamine receptor 2A
649	HTR2B	5-hydroxytryptamine receptor 2B
650	HTR3A	5-hydroxytryptamine receptor 3A
651	HTRA2	Serine protease HTRA2, mitochondrial
652	HYOU1	Hypoxia up-regulated protein 1
653	ICAM2	Intercellular adhesion molecule 2
654	IDH1	Isocitrate dehydrogenase [nadp] cytoplasmic
655	IDO1	Indoleamine 2,3-dioxygenase 1
656	IFIT3	Interferon-induced protein with tetratricopeptide repeats 3
657	IFNB1	Interferon beta
658	IFNG	Interferon gamma
659	IGF1	Insulin-like growth factor I
660	IGF1R	Insulin-like growth factor 1 receptor
661	IGF2	Insulin-like growth factor II
662	IGFBP3	Insulin-like growth factor-binding protein 3
663	IGFBP5	Insulin-like growth factor-binding protein 5
664	IGFBP7	Insulin-like growth factor-binding protein 7
665	IKBKG	NF-kappa-B essential modulator
666	IL11	Interleukin-11
667	IL12A	Interleukin-12 subunit alpha
668	IL13	Interleukin-13
669	IL15	Interleukin-15
670	IL16	Pro-interleukin-16
671	IL18BP	Interleukin-18-binding protein
672	IL18R1	Interleukin-18 receptor 1
673	IL18RAP	Interleukin-18 receptor accessory protein
674	IL1F10	Interleukin-1 family member 10
675	IL1R1	Interleukin-1 receptor type 1
676	IL1RAPL2	X-linked interleukin-1 receptor accessory protein-like 2
677	IL1RL1	Interleukin-1 receptor-like 1
678	IL1RN	Interleukin-1 receptor antagonist protein
679	IL2	Interleukin-2
680	IL22	Interleukin-22
681	IL2RA	Interleukin-2 receptor subunit alpha
682	IL2RB	Interleukin-2 receptor subunit beta
683	IL3	Interleukin-3
684	IL33	Interleukin-33
685	IL37	Interleukin-37
686	IL4	Interleukin-4
687	IL5	Interleukin-5
688	IL6R	Interleukin-6 receptor subunit alpha
689	IL6ST	Interleukin-6 receptor subunit beta
690	IL7	Interleukin-7
691	IL7R	Interleukin-7 receptor subunit alpha
692	IL9	Interleukin-9
693	IMMT	MICOS complex subunit MIC60
694	INA	Alpha-internexin
695	INS	Insulin
696	INSR	Insulin receptor
697	IRAK4	Interleukin-1 receptor-associated kinase 4
698	IRF1	Interferon regulatory factor 1
699	IRF5	Interferon regulatory factor 5
700	IRF9	Interferon regulatory factor 9
701	IRS1	Insulin receptor substrate 1
702	IRS2	Insulin receptor substrate 2
703	ITCH	E3 ubiquitin-protein ligase Itchy homolog
704	ITGA1	Integrin alpha-1
705	ITGA2B	Integrin alpha-IIb
706	ITGA4	Integrin alpha-4
707	ITGA6	Integrin subunit alpha 6
708	ITGA7	Integrin subunit alpha 7
709	ITGAL	Integrin subunit alpha l
710	ITGAM	Integrin alpha-M
711	ITGAV	Integrin alpha-V
712	ITGB1	Integrin beta-1
713	ITGB2	Integrin beta-2
714	ITGB3	Integrin beta-3
715	ITLN1	Intelectin-1
716	ITPR1	Inositol 1,4,5-trisphosphate receptor type 1
717	JAK1	Tyrosine-protein kinase JAK1
718	JMJD1C	Probable JmjC domain-containing histone demethylation protein 2C
719	JMJD6	Bifunctional arginine demethylase and lysyl-hydroxylase JMJD6
720	JPH2	Junctophilin-2
721	JUN	Transcription factor AP-1
722	JUP	Junction plakoglobin
723	KCNA2	Potassium voltage-gated channel subfamily A member 2
724	KCNA5	Potassium voltage-gated channel subfamily A member 5
725	KCNH2	Potassium voltage-gated channel subfamily H member 2
726	KCNJ1	ATP-sensitive inward rectifier potassium channel 1
727	KCNJ11	ATP-sensitive inward rectifier potassium channel 11
728	KCNJ5	G protein-activated inward rectifier potassium channel 4
729	KCNK2	Potassium channel subfamily K member 2
730	KCNMA1	Potassium large conductance calcium-activated channel subfamily m alpha member 1
731	KCNN3	Small conductance calcium-activated potassium channel protein 3
732	KCNQ1	Potassium voltage-gated channel subfamily KQT member 1
733	KDR	Vascular endothelial growth factor receptor 2
734	KEAP1	Kelch-like ECH-associated protein 1
735	KIT	Mast/stem cell growth factor receptor Kit
736	KITLG	Kit ligand
737	KL	Klotho
738	KLK1	Kallikrein-1
739	KRIT1	Krev interaction trapped protein 1
740	KRT18	Keratin, type I cytoskeletal 18
741	LAIR1	Leukocyte-associated immunoglobulin-like receptor 1
742	LAMA1	Laminin subunit alpha-1
743	LAMA2	Laminin subunit alpha-2
744	LAMA4	Laminin subunit alpha-4
745	LAMB1	Laminin subunit beta-1
746	LAMB2	Laminin subunit beta-2
747	LAMC1	Laminin subunit gamma-1
748	LAP3	Cytosol aminopeptidase
749	LBP	Lipopolysaccharide-binding protein
750	LCN2	Neutrophil gelatinase-associated lipocalin
751	LDHA	L-lactate dehydrogenase a chain
752	LDLR	Low-density lipoprotein receptor
753	LGALS1	Galectin-1
754	LGALS3	Galectin-3
755	LIF	Lif, interleukin 6 family cytokine
756	LIFR	Leukemia inhibitory factor receptor
757	LMNA	Prelamin-A/C
758	LONP1	Lon protease homolog, mitochondrial
759	LOX	Protein-lysine 6-oxidase
760	LPL	Lipoprotein lipase
761	LRP2	Low-density lipoprotein receptor-related protein 2
762	LTA	Lymphotoxin-alpha
763	LTB4R	Leukotriene B4 receptor 1
764	LTB4R2	Leukotriene B4 receptor 2
765	LTF	Lactotransferrin
766	MALAT1	Metastasis-associated lung adenocarcinoma transcript 1
767	MANF	Mesencephalic astrocyte-derived neurotrophic factor
768	MAOA	Amine oxidase [flavin-containing] A
769	MAOB	Amine oxidase [flavin-containing] B
770	MAP2K1	Dual specificity mitogen-activated protein kinase kinase 1
771	MAP2K4	Dual specificity mitogen-activated protein kinase kinase 4
772	MAP2K6	Dual specificity mitogen-activated protein kinase kinase 6
773	MAP3K1	Mitogen-activated protein kinase kinase kinase 1
774	MAP3K11	Mitogen-activated protein kinase kinase kinase 11
775	MAP3K12	Mitogen-activated protein kinase kinase kinase 12
776	MAP3K14	Mitogen-activated protein kinase kinase kinase 14
777	MAP3K5	Mitogen-activated protein kinase kinase kinase 5
778	MAP3K7	Mitogen-activated protein kinase kinase kinase 7
779	MAPK10	Mitogen-activated protein kinase 8/9/10 (c-jun n-terminal kinase)
780	MAPK11	Mitogen-activated protein kinase 11
781	MAPK14	Mitogen-activated protein kinase 14
782	MAPK7	Mitogen-activated protein kinase 7
783	MAPK9	Mitogen-activated protein kinase 8/9/10 (c-jun n-terminal kinase)
784	MAPKAPK2	MAP kinase-activated protein kinase 2
785	MAPKAPK3	MAP kinase-activated protein kinase 3
786	MAPT	Microtubule-associated protein tau
787	MAS1	MAS1 proto-oncogene, G protein-coupled receptor
788	MASP1	Mannan binding lectin serine peptidase 1
789	MASP2	Mannan-binding lectin serine protease 2
790	MATN2	Matrilin-2
791	MBL2	Mannose-binding protein C
792	MBP	Myelin basic protein
793	MCAM	Cell surface glycoprotein MUC18
794	MCU	Calcium uniporter protein, mitochondrial
795	MEF2A	Myocyte-specific enhancer factor 2A
796	MEF2C	Myocyte-specific enhancer factor 2C
797	MEF2D	Myocyte-specific enhancer factor 2D
798	MERTK	Tyrosine-protein kinase Mer
799	MGAM	Maltase-glucoamylase, intestinal
800	MICA	MHC class I polypeptide-related sequence A
801	MICB	MHC class I polypeptide-related sequence B
802	MIF	Macrophage migration inhibitory factor
803	MIR145	Spout domain containing methyltransferase 1
804	MIR29A	Zinc finger CCCH domain-containing protein 7B
805	MLC1	Megalencephalic leukoencephalopathy with subcortical cysts 1
806	MLYCD	Malonyl-CoA decarboxylase, mitochondrial
807	MME	Membrane metalloendopeptidase
808	MMP10	Matrix metalloproteinase-10 (stromelysin 2)
809	MMP13	Matrix metalloproteinase-13 (collagenase 3)
810	MMP14	Matrix metalloproteinase-14
811	MMP8	Matrix metalloproteinase-8 (neutrophil collagenase)
812	MMP9	Matrix metalloproteinase-9
813	MPL	Thrombopoietin receptor
814	MPO	Myeloperoxidase
815	MRE11	Double-strand break repair protein MRE11
816	MSRA	Mitochondrial peptide methionine sulfoxide reductase
817	MSRB1	Methionine-R-sulfoxide reductase B1
818	MST1	Hepatocyte growth factor-like protein
819	MSTN	Growth/differentiation factor 8
820	MSX2	Homeobox protein MSX-2
821	MT-CO1	Mitochondrially encoded cytochrome c oxidase i
822	MT-CO2	Mitochondrially encoded cytochrome c oxidase ii
823	MT-CO3	Cytochrome c oxidase subunit 3
824	MT-CYB	Cytochrome b
825	MTF1	Metal regulatory transcription factor 1
826	MTHFR	Methylenetetrahydrofolate reductase (nadph)
827	MTOR	Serine/threonine-protein kinase mTOR
828	MUC1	Mucin-1
829	MYBPC3	Myosin-binding protein C, cardiac-type
830	MYC	Myc proto-oncogene protein
831	MYDGF	Myeloid-derived growth factor
832	MYH10	Myosin heavy chain 9/10/11/14
833	MYH6	Myosin heavy chain 6/7
834	MYH7	Myosin heavy chain 6/7
835	MYL1	Myosin light chain 1/3, skeletal muscle isoform
836	MYL3	Myosin light chain 3
837	MYL4	Myosin light chain 4
838	NAGLU	Alpha-N-acetylglucosaminidase
839	NAMPT	Nicotinamide phosphoribosyltransferase
840	NAXE	NAD(P)H-hydrate epimerase
841	NCAM1	Neural cell adhesion molecule 1
842	NCF1	Neutrophil cytosolic factor 1
843	NCK1	Cytoplasmic protein NCK1
844	NDUFA13	NADH dehydrogenase [ubiquinone] 1 alpha subcomplex subunit 13
845	NDUFB2	NADH dehydrogenase [ubiquinone] 1 beta subcomplex subunit 2, mitochondrial
846	NDUFS4	NADH dehydrogenase [ubiquinone] iron-sulfur protein 4, mitochondrial
847	NEFL	Neurofilament light polypeptide
848	NEK8	Nima (never in mitosis gene a)-related kinase 8
849	NES	Nestin
850	NEU1	Neuraminidase 1
851	NFAT5	Nuclear factor of activated T-cells 5
852	NFE2L2	Nuclear factor erythroid 2-related factor 2
853	NFKB1	Nuclear factor NF-kappa-B p105 subunit
854	NGF	Beta-nerve growth factor
855	NID1	Nidogen (entactin)
856	NID2	Nidogen (entactin)
857	NLRP1	NACHT, LRR and PYD domains-containing protein 1
858	NLRP3	NACHT, LRR and PYD domains-containing protein 3
859	NMT1	Glycylpeptide N-tetradecanoyltransferase 1
860	NOD1	Nucleotide-binding oligomerization domain-containing protein 1
861	NOD2	Nucleotide-binding oligomerization domain-containing protein 2
862	NOL3	Nucleolar protein 3
863	NOS1	Nitric oxide synthase, brain
864	NOTCH1	Neurogenic locus notch homolog protein 1
865	NOX4	NADPH oxidase 4
866	NPPA	Natriuretic peptides A
867	NPR1	Atrial natriuretic peptide receptor 1
868	NPR2	Atrial natriuretic peptide receptor 2
869	NPY	Pro-neuropeptide Y
870	NQO1	NAD(P)H dehydrogenase [quinone] 1
871	NR1H2	Oxysterols receptor LXR-beta
872	NR1H3	Oxysterols receptor LXR-alpha
873	NR3C1	Glucocorticoid receptor
874	NR3C2	Mineralocorticoid receptor
875	NR4A1	Nuclear receptor subfamily 4 group A member 1
876	NRP1	Neuropilin-1
877	NSF	Vesicle-fusing ATPase
878	NT5E	5'-nucleotidase
879	NTN1	Netrin-1
880	NTRK1	High affinity nerve growth factor receptor
881	NTS	Neurotensin/neuromedin N
882	OGDH	2-oxoglutarate dehydrogenase, mitochondrial
883	OGG1	N-glycosylase/DNA lyase
884	OPRK1	Kappa-type opioid receptor
885	OPRM1	Mu-type opioid receptor
886	OSM	Oncostatin-M
887	OXA1L	Mitochondrial inner membrane protein OXA1L
888	P2RY1	P2Y purinoceptor 1
889	P2RY11	Purinergic receptor p2y11
890	P2RY12	P2Y purinoceptor 12
891	P4HB	Protein disulfide-isomerase
892	PAMR1	Inactive serine protease PAMR1
893	PAPPA	Pappalysin-1
894	PARK7	Protein/nucleic acid deglycase DJ-1
895	PARP1	Poly [ADP-ribose] polymerase 1
896	PARP2	Poly [ADP-ribose] polymerase 2
897	PCNA	Proliferating cell nuclear antigen
898	PCSK9	Proprotein convertase subtilisin/kexin type 9
899	PDE3A	cGMP-inhibited 3',5'-cyclic phosphodiesterase A
900	PDE4A	cAMP-specific 3',5'-cyclic phosphodiesterase 4A
901	PDE5A	cGMP-specific 3',5'-cyclic phosphodiesterase
902	PDGFA	Platelet-derived growth factor subunit A
903	PDGFB	Platelet-derived growth factor subunit B
904	PDGFD	Platelet-derived growth factor D
905	PDHA1	Pyruvate dehydrogenase E1 component subunit alpha, somatic form, mitochondrial
906	PDIA2	Protein disulfide-isomerase A2
907	PDP1	[Pyruvate dehydrogenase [acetyl-transferring]]-phosphatase 1, mitochondrial
908	PDPK1	3-phosphoinositide-dependent protein kinase 1
909	PDYN	Proenkephalin-B
910	PEPD	Xaa-Pro dipeptidase
911	PF4	Platelet factor 4
912	PIAS1	E3 SUMO-protein ligase PIAS1
913	PIK3C2A	Phosphatidylinositol 4-phosphate 3-kinase C2 domain-containing subunit alpha
914	PIK3CA	Phosphatidylinositol 4,5-bisphosphate 3-kinase catalytic subunit alpha isoform
915	PIK3CB	Phosphatidylinositol-4,5-bisphosphate 3-kinase catalytic subunit alpha/beta/delta
916	PIK3CG	Phosphatidylinositol 4,5-bisphosphate 3-kinase catalytic subunit gamma isoform
917	PIK3R1	Phosphoinositide-3-kinase regulatory subunit alpha/beta/delta
918	PIM1	Serine/threonine-protein kinase pim-1
919	PINK1	Serine/threonine-protein kinase PINK1, mitochondrial
920	PLA2G10	Group 10 secretory phospholipase A2
921	PLA2G2A	Phospholipase A2, membrane associated
922	PLA2G4A	Cytosolic phospholipase A2
923	PLA2G6	85/88 kDa calcium-independent phospholipase A2
924	PLA2G7	Platelet-activating factor acetylhydrolase
925	PLAT	Plasminogen activator, tissue type
926	PLAU	Urokinase-type plasminogen activator
927	PLAUR	Urokinase plasminogen activator surface receptor
928	PLG	Plasminogen
929	PLSCR3	TMEM256-PLSCR3 readthrough
930	PNOC	Prepronociceptin
931	PNP	Purine-nucleoside phosphorylase
932	POMC	Pro-opiomelanocortin
933	PON1	Serum paraoxonase/arylesterase 1
934	POSTN	Periostin
935	PPARG	Peroxisome proliferator-activated receptor gamma
936	PPARGC1A	Peroxisome proliferator-activated receptor gamma coactivator 1-alpha
937	PPIA	Peptidyl-prolyl cis-trans isomerase A
938	PPIC	Peptidyl-prolyl cis-trans isomerase C
939	PPIF	Peptidyl-prolyl cis-trans isomerase F, mitochondrial
940	PPIG	Peptidyl-prolyl cis-trans isomerase G
941	PPP1CA	Serine/threonine-protein phosphatase PP1-alpha catalytic subunit
942	PPP1R15A	Protein phosphatase 1 regulatory subunit 15A
943	PPP2CA	Serine/threonine-protein phosphatase 2A catalytic subunit alpha isoform
944	PPP2CB	Serine/threonine-protein phosphatase 2A catalytic subunit beta isoform
945	PRDX2	Peroxiredoxin-2
946	PRDX5	Peroxiredoxin-5, mitochondrial
947	PRELP	Prolargin
948	PRF1	Perforin-1
949	PRG4	Proteoglycan 4
950	PRKAA1	5'-AMP-activated protein kinase catalytic subunit alpha-1
951	PRKAA2	5'-AMP-activated protein kinase catalytic subunit alpha-2
952	PRKAB1	5'-AMP-activated protein kinase subunit beta-1
953	PRKACA	cAMP-dependent protein kinase catalytic subunit alpha
954	PRKAG2	5'-AMP-activated protein kinase subunit gamma-2
955	PRKCA	Protein kinase C alpha type
956	PRKCE	Protein kinase C epsilon type
957	PRKCG	Protein kinase C gamma type
958	PRKCI	Protein kinase C iota type
959	PRKN	E3 ubiquitin-protein ligase parkin
960	PRMT5	Protein arginine N-methyltransferase 5
961	PROC	Vitamin K-dependent protein C
962	PROK2	Prokineticin-2
963	PROKR1	Prokineticin receptor 1
964	PROM1	Prominin-1
965	PSAP	Prosaposin
966	PSEN1	Presenilin-1
967	PSMA2	Proteasome subunit alpha type-2
968	PSMA7	Proteasome subunit alpha type-7
969	PSMC6	26S proteasome regulatory subunit 10B
970	PTGDS	Prostaglandin-H2 D-isomerase
971	PTGER2	Prostaglandin E2 receptor EP2 subtype
972	PTGES	Microsomal prostaglandin-e synthase 1
973	PTGIR	Prostacyclin receptor
974	PTGIS	Prostacyclin synthase
975	PTGS1	Prostaglandin G/H synthase 1
976	PTHLH	Parathyroid hormone-related protein
977	PTK2	Focal adhesion kinase 1
978	PTK2B	Protein-tyrosine kinase 2-beta
979	PTPA	Receptor-type tyrosine-protein phosphatase alpha
980	PTPN11	Tyrosine-protein phosphatase non-receptor type 11
981	PTPRC	Receptor-type tyrosine-protein phosphatase C
982	PTX3	Pentraxin-related protein PTX3
983	RAC1	Ras-related C3 botulinum toxin substrate 1
984	RACK1	Receptor of activated protein C kinase 1
985	RAF1	RAF proto-oncogene serine/threonine-protein kinase
986	RALBP1	RalA-binding protein 1
987	RAMP1	Receptor activity-modifying protein 1
988	RBM28	RNA-binding protein 28
989	RBP3	Retinol-binding protein 3
990	RCAN1	Calcipressin-1
991	REG3A	Regenerating islet-derived protein 3-alpha
992	REN	Renin
993	RETN	Resistin
994	RFXANK	DNA-binding protein RFXANK
995	RGS16	Regulator of G-protein signaling 16
996	RGS19	Regulator of G-protein signaling 19
997	RHOD	Rho-related GTP-binding protein RhoD
998	RIPK2	Receptor-interacting serine/threonine-protein kinase 2
999	RIPK3	Receptor-interacting serine/threonine-protein kinase 3
1000	RNASE3	Ribonuclease a family member 3
1001	RNF182	E3 ubiquitin-protein ligase RNF182
1002	ROCK1	Rho-associated protein kinase 1
1003	ROCK2	Rho-associated protein kinase 2
1004	ROR1	Inactive tyrosine-protein kinase transmembrane receptor ROR1
1005	RPS27A	Ubiquitin-40S ribosomal protein S27a
1006	RPS6KB1	Ribosomal protein S6 kinase beta-1
1007	RUNX2	Runt-related transcription factor 2
1008	RYK	Tyrosine-protein kinase RYK
1009	RYR1	Ryanodine receptor 1
1010	RYR2	Ryanodine receptor 2
1011	S100A6	Protein S100-A6
1012	S100A8	Protein S100-A8
1013	S100A9	Protein S100-A9
1014	S100P	Protein S100-P
1015	S1PR1	Sphingosine 1-phosphate receptor 1
1016	S1PR2	Sphingosine 1-phosphate receptor 2
1017	SAA1	Serum amyloid A-1 protein
1018	SAA4	Serum amyloid A-4 protein
1019	SCARB1	Scavenger receptor class B member 1
1020	SCG2	Secretogranin-2
1021	SCN5A	Sodium channel protein type 5 subunit alpha
1022	SDC1	Syndecan-1
1023	SDHA	Succinate dehydrogenase [ubiquinone] flavoprotein subunit, mitochondrial
1024	SDHB	Succinate dehydrogenase [ubiquinone] iron-sulfur subunit, mitochondrial
1025	SELE	E-selectin
1026	SELL	L-selectin
1027	SELPLG	P-selectin glycoprotein ligand 1
1028	SENP3	Sentrin-specific protease 3
1029	SERPINA1	Alpha-1-antitrypsin
1030	SERPINA3	Alpha-1-antichymotrypsin
1031	SERPINA4	Kallistatin
1032	SERPINC1	Antithrombin-III
1033	SERPINF1	Pigment epithelium-derived factor
1034	SERPINF2	Alpha-2-antiplasmin
1035	SERPING1	Plasma protease C1 inhibitor
1036	SERPINI1	Neuroserpin
1037	SETD2	Histone-lysine N-methyltransferase SETD2
1038	SGCB	Beta-sarcoglycan
1039	SGK1	Serum/glucocorticoid-regulated kinase 1
1040	SHC1	SHC-transforming protein 1
1041	SIK2	Serine/threonine-protein kinase SIK2
1042	SIRPA	Tyrosine-protein phosphatase non-receptor type substrate 1
1043	SIRT3	NAD-dependent protein deacetylase sirtuin-3, mitochondrial
1044	SIVA1	Apoptosis regulatory protein Siva
1045	SLC16A1	Monocarboxylate transporter 1
1046	SLC17A5	Mfs transporter, acs family, solute carrier family 17 (sodium-dependent inorganic phosphate cotransporter), member 5
1047	SLC18A2	Mfs transporter, dha1 family, solute carrier family 18 (vesicular amine transporter), member 1/2
1048	SLC18A3	Mfs transporter, dha1 family, solute carrier family 18 (vesicular acetylcholine transporter), member 3
1049	SLC1A2	Excitatory amino acid transporter 2
1050	SLC1A3	Excitatory amino acid transporter 1
1051	SLC22A2	Solute carrier family 22 member 2
1052	SLC22A3	Solute carrier family 22 member 3
1053	SLC24A3	Sodium/potassium/calcium exchanger 3
1054	SLC25A3	Phosphate carrier protein, mitochondrial
1055	SLC27A4	Solute carrier family 27 (fatty acid transporter), member 1/4
1056	SLC29A1	Solute carrier family 29 (equilibrative nucleoside transporter), member 1/2/3
1057	SLC2A3	Solute carrier family 2, facilitated glucose transporter member 3
1058	SLC40A1	Solute carrier family 40 member 1
1059	SLC4A4	Solute carrier family 4 (sodium bicarbonate cotransporter), member 4
1060	SLC5A1	Sodium/glucose cotransporter 1
1061	SLC5A6	Sodium-dependent multivitamin transporter
1062	SLC6A2	Sodium-dependent noradrenaline transporter
1063	SLC6A3	Solute carrier family 6 (neurotransmitter transporter, dopamine) member 3
1064	SLC6A4	Sodium-dependent serotonin transporter
1065	SLC8A2	Sodium/calcium exchanger 2
1066	SLC8A3	Sodium/calcium exchanger 3
1067	SLC9A2	Sodium/hydrogen exchanger 2
1068	SLC9A3	Sodium/hydrogen exchanger 3
1069	SLC9A3R2	Na(+)/H(+) exchange regulatory cofactor NHE-RF2
1070	SLIT2	Slit guidance ligand 2
1071	SLITRK1	Slit and ntrk like family member 1
1072	SLPI	Secretory leukocyte peptidase inhibitor
1073	SMAD1	Mothers against decapentaplegic homolog 1
1074	SMAD2	Mothers against decapentaplegic homolog 2
1075	SMARCA4	Swi/snf related, matrix associated, actin dependent regulator of chromatin, subfamily a, member 4
1076	SMPD1	Sphingomyelin phosphodiesterase
1077	SMPD2	Sphingomyelin phosphodiesterase 2
1078	SMURF2	E3 ubiquitin-protein ligase SMURF2
1079	SNAP25	Synaptosomal-associated protein 25
1080	SNCA	Alpha-synuclein
1081	SOAT1	Sterol O-acyltransferase 1
1082	SOCS3	Suppressor of cytokine signaling 3
1083	SOD2	Superoxide dismutase [Mn], mitochondrial
1084	SOD3	Extracellular superoxide dismutase [Cu-Zn]
1085	SP1	Transcription factor Sp1
1086	SP3	Transcription factor Sp3
1087	SPARC	SPARC
1088	SPON1	Spondin-1
1089	SPP1	Secreted phosphoprotein 1
1090	SPTAN1	Spectrin alpha chain, non-erythrocytic 1
1091	SRC	Proto-oncogene tyrosine-protein kinase Src
1092	SRF	Serum response factor
1093	SST	Somatostatin
1094	STAT5A	Signal transducer and activator of transcription 5A
1095	STAT5B	Signal transducer and activator of transcription 5B
1096	STK11	Serine/threonine-protein kinase STK11
1097	SULT1A3	Sulfotransferase family 1a member 3
1098	SUMO4	Small ubiquitin-related modifier 4
1099	TAB1	TGF-beta-activated kinase 1 and MAP3K7-binding protein 1
1100	TAC1	Protachykinin-1
1101	TACR1	Tachykinin receptor 1
1102	TAT	Tyrosine aminotransferase
1103	TBXA2R	Thromboxane A2 receptor
1104	TBXAS1	Thromboxane a synthase 1
1105	TCAP	Telethonin
1106	TERF2IP	Telomeric repeat-binding factor 2-interacting protein 1
1107	TERT	Telomerase reverse transcriptase
1108	TF	Serotransferrin
1109	TFF1	Trefoil factor 1
1110	TFG	Trafficking from er to golgi regulator
1111	TFPI	Tissue factor pathway inhibitor
1112	TGFA	Protransforming growth factor alpha
1113	TGFB2	Transforming growth factor beta-2
1114	TGFBI	Transforming growth factor-beta-induced protein ig-h3
1115	TGFBR1	TGF-beta receptor type-1
1116	TGFBR2	Transforming growth factor beta receptor 2
1117	TGIF1	Homeobox protein TGIF1
1118	TGM1	Protein-glutamine gamma-glutamyltransferase K
1119	TGM2	Protein-glutamine gamma-glutamyltransferase 2
1120	THAP5	THAP domain-containing protein 5
1121	THBD	Thrombomodulin
1122	THBS2	Thrombospondin 2/3/4/5
1123	THBS4	Thrombospondin 2/3/4/5
1124	THPO	Thrombopoietin
1125	THRA	Thyroid hormone receptor alpha
1126	THY1	Thy-1 membrane glycoprotein
1127	TIE1	Tyrosine kinase with immunoglobulin like and egf like domains 1
1128	TIMP1	Metalloproteinase inhibitor 1
1129	TIMP2	Metalloproteinase inhibitor 2
1130	TIMP3	Timp metallopeptidase inhibitor 3
1131	TINAGL1	Tubulointerstitial nephritis antigen-like
1132	TJP1	Tight junction protein ZO-1
1133	TKT	Transketolase
1134	TLR7	Toll-like receptor 7
1135	TNFAIP3	Tumor necrosis factor alpha-induced protein 3
1136	TNFRSF10A	Tumor necrosis factor receptor superfamily member 10A
1137	TNFRSF10B	Tumor necrosis factor receptor superfamily member 10B
1138	TNFRSF11B	Tumor necrosis factor receptor superfamily member 11B
1139	TNFRSF12A	Tumor necrosis factor receptor superfamily member 12A
1140	TNFRSF1A	Tumor necrosis factor receptor superfamily member 1A
1141	TNFRSF1B	Tumor necrosis factor receptor superfamily member 1B
1142	TNFSF10	Tumor necrosis factor ligand superfamily member 10
1143	TNFSF11	Tumor necrosis factor ligand superfamily member 11
1144	TNFSF12	Tumor necrosis factor ligand superfamily member 12
1145	TNFSF9	Tumor necrosis factor ligand superfamily member 9
1146	TNNC1	Troponin C, slow skeletal and cardiac muscles
1147	TNNI1	Troponin I, slow skeletal muscle
1148	TNNI3	Troponin I, cardiac muscle
1149	TNNI3K	Serine/threonine-protein kinase TNNI3K
1150	TNNT2	Troponin T, cardiac muscle
1151	TNXB	Tenascin-X
1152	TOLLIP	Toll-interacting protein
1153	TOMM40	Mitochondrial import receptor subunit TOM40 homolog
1154	TPH1	Tryptophan 5-monooxygenase
1155	TPI1	Triosephosphate isomerase (tim)
1156	TRAF6	TNF receptor-associated factor 6
1157	TRAP1	Heat shock protein 75 kDa, mitochondrial
1158	TREM1	Triggering receptor expressed on myeloid cells 1
1159	TRIB3	Tribbles pseudokinase 3
1160	TRIM63	E3 ubiquitin-protein ligase TRIM63
1161	TRIM72	Tripartite motif-containing protein 72
1162	TRPC6	Short transient receptor potential channel 6
1163	TRPM2	Transient receptor potential cation channel subfamily M member 2
1164	TRPM7	Transient receptor potential cation channel subfamily M member 7
1165	TRPS1	Zinc finger transcription factor Trps1
1166	TRPV1	Transient receptor potential cation channel, subfamily V, member 1
1167	TRPV2	Transient receptor potential cation channel subfamily V member 2
1168	TRPV4	Transient receptor potential cation channel subfamily V member 4
1169	TSC2	Tuberin
1170	TSPO	Translocator protein
1171	TTN	Titin
1172	TUBA1B	Tubulin alpha-1B chain
1173	TXNIP	Thioredoxin-interacting protein
1174	TYK2	Non-receptor tyrosine-protein kinase TYK2
1175	TYR	Tyrosinase
1176	UCP1	Mitochondrial brown fat uncoupling protein 1
1177	UGCG	Ceramide glucosyltransferase
1178	UGT1A1	Udp glucuronosyltransferase family 1 member a1
1179	UMOD	Uromodulin
1180	UTS2B	Urotensin-2B
1181	VCP	Transitional endoplasmic reticulum ATPase
1182	VEGFB	Vascular endothelial growth factor B
1183	VEGFC	Vascular endothelial growth factor C
1184	VHL	Von Hippel-Lindau disease tumor suppressor
1185	VIP	VIP peptides
1186	VLDLR	Very low-density lipoprotein receptor
1187	VSIG4	V-set and immunoglobulin domain-containing protein 4
1188	VTN	Vitronectin
1189	VWF	Von Willebrand factor
1190	WDR26	WD repeat-containing protein 26
1191	WT1	Wilms tumor protein
1192	XBP1	X-box-binding protein 1
1193	XRCC1	X-ray repair cross complementing 1
1194	YAP1	Yes1 associated transcriptional regulator
1195	YBX1	Nuclease-sensitive element-binding protein 1
1196	YWHAZ	14-3-3 protein zeta/delta
1197	ZC3H12A	Endoribonuclease ZC3H12A
1198	ZFYVE9	Mad, mothers against decapentaplegic interacting protein
1199	ZNF667	Zinc finger protein 667
1200	ADAM8	Disintegrin and metalloproteinase domain-containing protein 8
1201	AHR	Aryl hydrocarbon receptor
1202	AIM2	Interferon-inducible protein AIM2
1203	AIMP2	Aminoacyl tRNA synthase complex-interacting multifunctional protein 2
1204	AKAP12	A-kinase anchor protein 12
1205	ANPEP	Alanyl aminopeptidase, membrane
1206	ARG2	Arginase-2, mitochondrial
1207	ATG3	Ubiquitin-like-conjugating enzyme ATG3
1208	ATG4B	Autophagy related 4b cysteine peptidase
1209	ATP5D	ATP synthase subunit delta, mitochondrial
1210	ATP6AP2	Atpase h+ transporting accessory protein 2
1211	ATXN3	Ataxin-3
1212	BACH1	Transcription regulator protein BACH1
1213	BAG3	BAG family molecular chaperone regulator 3
1214	BBC3	Bcl-2-binding component 3
1215	BCL2A1	Bcl-2-related protein A1
1216	BCL2L11	Bcl-2-like protein 11
1217	C10orf10	DEPP1 autophagy regulator
1218	C1QTNF1	Complement C1q tumor necrosis factor-related protein 1
1219	C1QTNF9	Complement C1q and tumor necrosis factor-related protein 9A
1220	CALCOCO1	Calcium-binding and coiled-coil domain-containing protein 1
1221	CARD9	Caspase recruitment domain-containing protein 9
1222	CARNS1	Carnosine synthase 1
1223	CASC1	Cancer susceptibility candidate protein 1
1224	CCL4	C-C motif chemokine 4
1225	CD180	CD180 antigen
1226	CD38	ADP-ribosyl cyclase/cyclic ADP-ribose hydrolase 1
1227	CD4	T-cell surface glycoprotein CD4
1228	CDK2	Cyclin-dependent kinase 2
1229	CDKN1C	Cyclin-dependent kinase inhibitor 1C
1230	CETP	Cholesteryl ester transfer protein
1231	CFTR	Cystic fibrosis transmembrane conductance regulator
1232	CHD9	Chromodomain-helicase-DNA-binding protein 9
1233	CHP1	Calcineurin B homologous protein 1
1234	CISD1	CDGSH iron-sulfur domain-containing protein 1
1235	CLEC6A	C-type lectin domain family 6 member A
1236	CLEC7A	C-type lectin domain family 7 member A
1237	CMA1	Chymase 1
1238	CNPY2	Protein canopy homolog 2
1239	COQ9	Ubiquinone biosynthesis protein COQ9, mitochondrial
1240	CRBN	Protein cereblon
1241	CREBBP	CREB-binding protein
1242	CREG1	Protein CREG1
1243	CRISPLD2	Cysteine-rich secretory protein LCCL domain-containing 2
1244	CTGF	Cellular communication network factor 2
1245	CTSS	Cathepsin S
1246	CXCR6	C-X-C chemokine receptor type 6
1247	CYP19A1	Aromatase
1248	CYP4F3	Docosahexaenoic acid omega-hydroxylase CYP4F3
1249	DENR	Density-regulated protein
1250	DLGAP4	Disks large-associated protein 4
1251	DMD	Dystrophin
1252	DNAJB9	DnaJ homolog subfamily B member 9
1253	DTNA	Dystrobrevin alpha
1254	DUSP5	Dual specificity protein phosphatase 5
1255	DYSF	Dysferlin
1256	EGFR	Epidermal growth factor receptor
1257	EIF2AK2	Interferon-induced, double-stranded RNA-activated protein kinase
1258	EIF2AK4	eIF-2-alpha kinase GCN2
1259	EIF5A	Eukaryotic translation initiation factor 5A-1
1260	F2RL3	Coagulation factor ii (thrombin) receptor-like 3
1261	F7	Coagulation factor VII
1262	F9	Coagulation factor IX
1263	FAM175B	BRISC complex subunit Abraxas 2
1264	FCER1G	High affinity immunoglobulin epsilon receptor subunit gamma
1265	FDPS	Farnesyl pyrophosphate synthase
1266	FETUB	Fetuin-B
1267	FGF21	Fibroblast growth factor 21
1268	FGFR1	Fibroblast growth factor receptor 1
1269	FGL2	Fibroleukin
1270	FOXD3	Forkhead box protein D3
1271	FOXO4	Forkhead box protein O4
1272	FOXP3	Forkhead box protein P3
1273	FUNDC1	FUN14 domain-containing protein 1
1274	FUT4	Alpha-(1,3)-fucosyltransferase 4
1275	GDF11	Growth/differentiation factor 11
1276	GIP	Gastric inhibitory polypeptide
1277	GLP1R	Glucagon-like peptide 1 receptor
1278	GLRA2	Glycine receptor subunit alpha-2
1279	GP6	Platelet glycoprotein VI
1280	GPBAR1	G-protein coupled bile acid receptor 1
1281	GPR19	Probable G-protein coupled receptor 19
1282	GPRC5A	G protein-coupled receptor family c group 5 member a
1283	GPX4	Phospholipid hydroperoxide glutathione peroxidase, mitochondrial
1284	GRN	Granulin precursor
1285	GSDMD	Gasdermin-D
1286	GSTK1	Glutathione s-transferase kappa 1
1287	GZMK	Granzyme K
1288	HCRT	Orexin
1289	HDAC9	Histone deacetylase 9
1290	HDGF	Hepatoma-derived growth factor
1291	HES1	Transcription factor HES-1
1292	HFE	Hereditary hemochromatosis protein
1293	HIF1AN	Hypoxia-inducible factor 1-alpha inhibitor (hif hydroxylase)
1294	HIPK2	Homeodomain-interacting protein kinase 2
1295	HRC	Sarcoplasmic reticulum histidine-rich calcium-binding protein
1296	HSPB3	Heat shock protein beta-3
1297	IAPP	Islet amyloid polypeptide
1298	ILF2	Interleukin enhancer-binding factor 2
1299	ISL1	Insulin gene enhancer protein ISL-1
1300	KAT2B	Histone acetyltransferase KAT2B
1301	KCNA3	Potassium voltage-gated channel subfamily A member 3
1302	KDM2B	F-box and leucine-rich repeat protein 10/11
1303	KIF3A	Kinesin-like protein KIF3A
1304	KLK4	Kallikrein-4
1305	KRT1	Keratin, type II cytoskeletal 1
1306	LAMP2	Lysosome-associated membrane glycoprotein 2
1307	LGALS2	Galectin-2
1308	LPA	Apolipoprotein(a)
1309	LRP6	Low-density lipoprotein receptor-related protein 6
1310	LTBR	Tumor necrosis factor receptor superfamily member 3
1311	LY86	Lymphocyte antigen 86
1312	MAML1	Mastermind-like protein 1
1313	MAP2K3	Dual specificity mitogen-activated protein kinase kinase 3
1314	MAP2K7	Dual specificity mitogen-activated protein kinase kinase 7
1315	MAPK6	Mitogen-activated protein kinase 6
1316	MAPK8IP3	Mitogen-activated protein kinase 8 interacting protein 3
1317	MAPKAP1	Target of rapamycin complex 2 subunit MAPKAP1
1318	MAPKAPK5	MAP kinase-activated protein kinase 5
1319	MC3R	Melanocortin receptor 3
1320	MDM4	Protein Mdm4
1321	METRNL	Meteorin-like protein
1322	MICU1	Calcium uptake protein 1, mitochondrial
1323	MIR143	Zinc finger CCCH domain-containing protein 10
1324	MKL1	MKL/myocardin-like protein 1
1325	MLKL	Mixed lineage kinase domain-like protein
1326	MSR1	Macrophage scavenger receptor types I and II
1327	MTFR1	Mitochondrial fission regulator 1
1328	MTNR1B	Melatonin receptor type 1B
1329	MUL1	Mitochondrial ubiquitin ligase activator of NFKB 1
1330	MYCN	N-myc proto-oncogene protein
1331	MYOCD	Myocardin
1332	NDRG2	Ndrg family member 2
1333	NDRG4	Ndrg family member 4
1334	NDUFA4	Nadh dehydrogenase (ubiquinone) 1 alpha subcomplex subunit 4
1335	NDUFA4L2	NADH dehydrogenase [ubiquinone] 1 alpha subcomplex subunit 4-like 2
1336	NEXN	Nexilin f-actin binding protein
1337	NFE2	Transcription factor NF-E2 45 kDa subunit
1338	NGFR	Tumor necrosis factor receptor superfamily member 16
1339	NKX2-5	Homeobox protein Nkx-2.5
1340	NR0B2	Nuclear receptor subfamily 0 group B member 2
1341	NR1H4	Bile acid receptor
1342	NRG1	Pro-neuregulin-1, membrane-bound isoform
1343	OGT	UDP-N-acetylglucosamine--peptide N-acetylglucosaminyltransferase 110 kDa subunit
1344	OPA1	Dynamin-like 120 kDa protein, mitochondrial
1345	OPHN1	Oligophrenin-1
1346	ORAI1	Calcium release-activated calcium channel protein 1
1347	P2RX7	P2X purinoceptor 7
1348	P2RY6	P2Y purinoceptor 6
1349	PBK	Lymphokine-activated killer T-cell-originated protein kinase
1350	PDK4	[Pyruvate dehydrogenase (acetyl-transferring)] kinase isozyme 4, mitochondrial
1351	PEBP1	Phosphatidylethanolamine-binding protein 1
1352	PEG3	Paternally-expressed gene 3 protein
1353	PER2	Period circadian protein homolog 2
1354	PGAM5	Pgam family member 5, mitochondrial serine/threonine protein phosphatase
1355	PGF	Placental growth factor
1356	PHLDA1	Pleckstrin homology-like domain family A member 1
1357	PHLPP1	PH domain leucine-rich repeat-containing protein phosphatase 1
1358	PIM3	Serine/threonine-protein kinase pim-3
1359	PKD1	Polycystin 1, transient receptor potential channel interacting
1360	PKD2	Polycystin-2
1361	PLCE1	1-phosphatidylinositol 4,5-bisphosphate phosphodiesterase epsilon-1
1362	PLIN5	Perilipin-5
1363	POLDIP2	DNA polymerase delta interacting protein 2
1364	PON2	Serum paraoxonase/arylesterase 2
1365	PPP1R1A	Protein phosphatase 1 regulatory subunit 1A
1366	PRDX1	Peroxiredoxin-1
1367	PRM3	Protamine-3
1368	PROS1	Vitamin K-dependent protein S
1369	PTAFR	Platelet-activating factor receptor
1370	PTGER4	Prostaglandin E2 receptor EP4 subtype
1371	PTPN1	Tyrosine-protein phosphatase non-receptor type 1
1372	PXDN	Peroxidasin homolog
1373	PYCARD	Apoptosis-associated speck-like protein containing a CARD
1374	RAPGEF3	Rap guanine nucleotide exchange factor 3
1375	RIPK1	Receptor-interacting serine/threonine-protein kinase 1
1376	RIPOR2	Rho family-interacting cell polarization regulator 2
1377	RLN2	Prorelaxin H2
1378	RNF146	E3 ubiquitin-protein ligase RNF146
1379	RNLS	Renalase, fad dependent amine oxidase
1380	RNR2	MT-RNR2 like 8
1381	ROS1	Proto-oncogene tyrosine-protein kinase ROS
1382	RUBCN	Run domain Beclin-1-interacting and cysteine-rich domain-containing protein
1383	S100A1	Protein S100-A1
1384	S100A4	S100 calcium binding protein A4
1385	SELENOP	Selenoprotein P
1386	SEMA7A	Semaphorin 7a (john milton hagen blood group)
1387	SERPINA12	Serpin A12
1388	SETD7	Histone-lysine N-methyltransferase SETD7
1389	SFRP1	Secreted frizzled-related protein 1
1390	SFRP4	Secreted frizzled-related protein 4
1391	SIRT4	NAD-dependent protein lipoamidase sirtuin-4, mitochondrial
1392	SIRT5	NAD-dependent protein deacylase sirtuin-5, mitochondrial
1393	SIRT7	NAD-dependent protein deacetylase sirtuin-7
1394	SLC3A1	Neutral and basic amino acid transport protein rBAT
1395	SLC5A2	Sodium/glucose cotransporter 2
1396	SLC9C1	Solute carrier family 9 (sodium/hydrogen exchanger), member 10/11
1397	SMAD7	Mothers against decapentaplegic homolog 7
1398	SOCS2	Suppressor of cytokine signaling 2
1399	SPHK1	Sphingosine kinase 1
1400	SQSTM1	Sequestosome-1
1401	SRFBP1	Serum response factor-binding protein 1
1402	SRY	Transcription factor SOX-4
1403	STAT6	Signal transducer and activator of transcription 6
1404	STEAP4	Metalloreductase STEAP4
1405	STIM1	Stromal interaction molecule 1
1406	STK4	Serine/threonine-protein kinase 4
1407	STOM	Erythrocyte band 7 integral membrane protein
1408	STOML2	Stomatin-like protein 2, mitochondrial
1409	STRAP	Serine-threonine kinase receptor-associated protein
1410	TACSTD2	Tumor-associated calcium signal transducer 2
1411	TBCEL	Tubulin-specific chaperone cofactor E-like protein
1412	TBK1	Serine/threonine-protein kinase TBK1
1413	TFEB	Transcription factor EB
1414	THOP1	Thimet oligopeptidase
1415	TICAM1	TIR domain-containing adapter molecule 1
1416	TLK1	Serine/threonine-protein kinase tousled-like 1
1417	TLR3	Toll-like receptor 3
1418	TLR9	Toll-like receptor 9
1419	TNFAIP8L2	Tumor necrosis factor alpha-induced protein 8-like protein 2
1420	TOMM70	Translocase of outer mitochondrial membrane 70
1421	TRAF1	TNF receptor-associated factor 1
1422	TRAF2	TNF receptor-associated factor 2
1423	TRAF3	TNF receptor-associated factor 3
1424	TRAF3IP2	TRAF3 interacting protein 2
1425	TRAF5	TNF receptor-associated factor 5
1426	TRIM59	Tripartite motif-containing protein 59
1427	TRIM6	Tripartite motif-containing protein 6
1428	TRPA1	Transient receptor potential cation channel subfamily A member 1
1429	TRPC1	Short transient receptor potential channel 1
1430	TRPM4	Transient receptor potential cation channel subfamily M member 4
1431	TRPM6	Transient receptor potential cation channel subfamily M member 6
1432	TSPAN18	Tetraspanin-18
1433	TST	Thiosulfate/3-mercaptopyruvate sulfurtransferase
1434	TWSG1	Twisted gastrulation protein homolog 1
1435	TXNL1	Thioredoxin-like protein 1
1436	UBE2S	Ubiquitin-conjugating enzyme E2 S
1437	UBQLN1	Ubiquilin-1
1438	UCN2	Urocortin-2
1439	ULK1	Serine/threonine-protein kinase ULK1
1440	UNC5B	Netrin receptor UNC5B
1441	VASP	Vasodilator-stimulated phosphoprotein
1442	VDR	Vitamin D3 receptor
1443	VIM	Vimentin
1444	YES1	Yes proto-oncogene 1, src family tyrosine kinase
1445	CAMK2A	Calcium/calmodulin-dependent protein kinase type II subunit alpha
1446	YRDC	YrdC domain-containing protein, mitochondrial
1447	MYZAP	Myocardial zonula adherens protein
1448	PARK2	E3 ubiquitin-protein ligase parkin
1449	HLA-B	HLA class I histocompatibility antigen, B-7 alpha chain
1450	TMEM123	Transmembrane protein 123
1451	NINJ2	Ninjurin-2
1452	ZNRF1	E3 ubiquitin-protein ligase ZNRF1
1453	NINJ1	Ninjurin-1
1454	APOE	Apolipoprotein E
1455	TMBIM6	Bax inhibitor 1
1456	TET2	Methylcytosine dioxygenase tet2/3
1457	CD300LB	CMRF35-like molecule 7
1458	CCL21	C-C motif chemokine 21
1459	CD93	Complement component C1q receptor
1460	SHC3	SHC-transforming protein 3
1461	TMSB4X	Thymosin beta 4, x-linked
1462	TXNRD2	Thioredoxin reductase 2, mitochondrial
1463	GRIN1	Glutamate receptor ionotropic, NMDA 1
1464	SLC4A3	Solute carrier family 4 (anion exchanger), member 3
1465	HNF1B	Hepatocyte nuclear factor 1-beta
1466	HSD11B1	Corticosteroid 11-beta-dehydrogenase isozyme 1
1467	NF1	Neurofibromin
1468	ABCC6	Multidrug resistance-associated protein 6
1469	ID1	DNA-binding protein inhibitor ID-1
1470	ASIC1	Acid-sensing ion channel 1
1471	NOTCH3	Neurogenic locus notch homolog protein 3
1472	ELN	Elastin
1473	SAV1	Salvador family ww domain containing protein 1
1474	GRIN2A	Glutamate receptor ionotropic, NMDA 2A
1475	PYGM	Glycogen phosphorylase, muscle associated
1476	SIRT2	NAD-dependent protein deacetylase sirtuin-2
1477	PLP2	Proteolipid protein 2
1478	ZNF354A	Krab domain-containing zinc finger protein
1479	APIP	Methylthioribulose-1-phosphate dehydratase
1480	ADRBK1	Beta-adrenergic receptor kinase 1
1481	HSD17B10	3-hydroxyacyl-CoA dehydrogenase / 3-hydroxy-2-methylbutyryl-CoA dehydrogenase
1482	NFATC1	Nuclear factor of activated T-cells, cytoplasmic 1
1483	GLA	Alpha-galactosidase a
1484	NGB	Neuroglobin
1485	STC1	Stanniocalcin-1
1486	PITX2	Paired-like homeodomain transcription factor 2
1487	CDK5	Cyclin-dependent-like kinase 5
1488	SGCD	Delta-sarcoglycan
1489	EDIL3	EGF-like repeat and discoidin I-like domain-containing protein 3
1490	LRP1	Prolow-density lipoprotein receptor-related protein 1
1491	SORT1	Sortilin
