# Supplementary material for: Mechanism of Action of Flavonoids of Oxytropis falcata on the Alleviation of Myocardial Ischemia–Reperfusion Injury
Source: Molecules. 2022 Mar 5;27(5):1706. doi: 10.3390/molecules27051706 (PMC8911915; doi:10.3390/molecules27051706)
Supplement: Supplementary file 1 [file molecules-27-01706-s001.zip › Table S3.xlsx]

## Sheet: string_mapping (10)
Table S3. The targets of active compounds in O. falcata
No.	Target	Uniprot Name
1	CYP1B1	Cytochrome p450 family 1 subfamily b polypeptide 1
2	IL2	Interleukin-2
3	ALDH2	Aldehyde Dehydrogenase 2 Family Member
4	CA12	Carbonic anhydrase 12
5	CA4	Carbonic anhydrase 4
6	CA7	Carbonic anhydrase 7
7	ESR1	Estrogen receptor
8	ESR2	Estrogen receptor beta
9	KLK7	Kallikrein-7
10	CBR1	Carbonyl reductase [NADPH] 1
11	CYP19A1	Aromatase
12	HSD17B2	Estradiol 17-beta-dehydrogenase 2
13	MIF	Macrophage migration inhibitory factor
14	ABCB1	Multidrug resistance protein 1
15	ALOX12	Arachidonate 12-lipoxygenase, 12S-type
16	ERAP1	Adipocyte-derived leucine aminopeptidase
17	TNKS	Tankyrase-1
18	SENP7	Sentrin-specific protease 7
19	ALDH1A2	Retinal dehydrogenase 2
20	ALDH1B1	Aldehyde dehydrogenase X, mitochondrial
21	ABCG2	ATP-binding cassette sub-family G member 2
22	MAOA	Amine oxidase [flavin-containing] A
23	HSD17B1	Estradiol 17-beta-dehydrogenase 1
24	ESRRA	Steroid hormone receptor ERR1
25	ESRRB	Estrogen related receptor beta
26	XDH	Xanthine dehydrogenase/oxidase
27	GSK3B	Glycogen synthase kinase-3 beta
28	TTR	Transthyretin
29	ALOX15	Arachidonate 15-lipoxygenase
30	CYP11B1	Cytochrome p450 family 11 subfamily b member 1
31	CYP11B2	Steroid 11beta-monooxygenase / corticosterone 18-monooxygenase
32	MAOB	Amine oxidase [flavin-containing] B
33	KCND3	Potassium voltage-gated channel subfamily D member 3
34	ERCC5	DNA repair protein complementing XP-G cells
35	FEN1	Flap endonuclease 1
36	STAT1	Signal transducer and activator of transcription 1-alpha/beta
37	NQO1	NAD(P)H dehydrogenase [quinone] 1
38	ABCC1	Multidrug resistance-associated protein 1
39	NOX4	NADPH oxidase 4
40	CHEK1	Serine/threonine-protein kinase Chk1
41	GUSB	Beta-glucuronidase
42	P4HB	Protein disulfide-isomerase
43	TYR	Tyrosinase
44	AKR1B1	Aldose reductase
45	ALPI	Intestinal-type alkaline phosphatase
46	CA9	Carbonic anhydrase 9
47	PPARA	Peroxisome proliferator-activated receptor alpha
48	MCHR1	Melanin-concentrating hormone receptor 1
49	CA1	Carbonic anhydrase 1
50	CA13	Carbonic anhydrase 13
51	SLC5A1	Sodium/glucose cotransporter 1
52	SLC5A2	Sodium/glucose cotransporter 2
53	SLC5A4	Solute carrier family 5 member 4
54	CYP2C9	Cytochrome p450 family 2 subfamily c polypeptide 9
55	CYP2C19	Cytochrome P450 2C19
56	MPO	Myeloperoxidase
57	ACP1	Low molecular weight phosphotyrosine protein phosphatase
58	HSD17B3	Testosterone 17-beta-dehydrogenase 3
59	PTPN1	Tyrosine-protein phosphatase non-receptor type 1
60	TNKS2	Tankyrase-2
61	PTPRS	Receptor-type tyrosine-protein phosphatase S
62	CA3	Carbonic anhydrase 3
63	CYP2C8	Cytochrome p450 family 2 subfamily c polypeptide 8
64	DAPK1	Death-associated protein kinase 1
65	ELAVL1	ELAV-like protein 1
66	GPR35	C-x-c chemokine receptor type 8
67	GLO1	Lactoylglutathione lyase
68	ALOX5	Arachidonate 5-lipoxygenase
69	NEK6	Serine/threonine-protein kinase Nek6
70	AKR1B10	Aldo-keto reductase family 1 member B10
71	MPG	DNA-3-methyladenine glycosylase
72	KLK2	Kallikrein related peptidase 2
73	CA2	Carbonic anhydrase 2
74	CDK6	Cyclin-dependent kinase 6
75	CYP1A2	Cytochrome p450 family 1 subfamily a polypeptide 2
76	AR	Androgen receptor
77	APP	Amyloid-beta A4 protein
78	GRK6	G protein-coupled receptor kinase 6
79	KDM4E	Lysine-specific demethylase 4E
80	CDK9	Cyclin-dependent kinase 9
81	CREB1	Cyclic AMP-responsive element-binding protein 1
82	CALM1	Calmodulin-1
83	PGF	Placental growth factor
84	VEGFA	Vascular endothelial growth factor A
85	AMY1A	Amylase, alpha 1A
86	AMY1B	Amylase, alpha 1b
87	AMY1C	Amylase, alpha 1C
88	NAE1	Amyloid beta precursor protein binding protein 1
89	CYP1A1	Cytochrome p450 family 1 subfamily a polypeptide 1
90	AHR	Aryl hydrocarbon receptor
91	TERT	Telomerase reverse transcriptase
92	EGFR	Epidermal growth factor receptor
93	KIF11	Kinesin-like protein KIF11
94	CDK5R1	Cyclin dependent kinase 5 regulatory subunit 1
95	ST6GAL1	Beta-galactoside alpha-2,6-sialyltransferase 1
96	CCR4	C-C chemokine receptor type 4
97	PKN1	Serine/threonine-protein kinase N1
98	CCNA2	Cyclin-A2
99	CCNT1	Cyclin-T1
100	NLRP3	NACHT, LRR and PYD domains-containing protein 3
101	SIGMAR1	Sigma non-opioid intracellular receptor 1
102	CD38	ADP-ribosyl cyclase/cyclic ADP-ribose hydrolase 1
103	CSNK2A2	Casein kinase II subunit alpha
104	CSNK2B	Casein kinase II subunit beta
105	FLT3	Receptor-type tyrosine-protein kinase FLT3
106	SYK	Spleen associated tyrosine kinase
107	MMP12	Matrix metalloproteinase-12 (macrophage elastase)
108	MMP2	Matrix metalloproteinase-2 (gelatinase a)
109	MMP9	Matrix metalloproteinase-9
110	PARP1	Poly [ADP-ribose] polymerase 1
111	NUAK1	NUAK family SNF1-like kinase 1
112	MAPT	Microtubule-associated protein tau
113	SNCA	Alpha-synuclein
114	ACHE	Acetylcholinesterase (cartwright blood group)
115	CFTR	Cystic fibrosis transmembrane conductance regulator
116	CYP3A4	Cytochrome p450 family 3 subfamily a polypeptide 4
117	CSNK2A1	Casein kinase II subunit alpha
118	PTGS2	Prostaglandin G/H synthase 2
119	PRKDC	DNA-dependent protein kinase catalytic subunit
120	STS	Steryl-sulfatase
121	WEE1	Wee1-like protein kinase
122	DUSP3	Dual specificity protein phosphatase 3
123	ADRA2C	Alpha-2C adrenergic receptor
124	DRD5	D(1B) dopamine receptor
125	CACNA1B	Voltage-dependent N-type calcium channel subunit alpha-1B
126	RORA	Rar-related orphan receptor alpha
127	ADRA2A	Alpha-2A adrenergic receptor
128	ADRA2B	Alpha-2B adrenergic receptor
129	GRM2	Metabotropic glutamate receptor 2
130	PPARG	Peroxisome proliferator-activated receptor gamma
131	THRA	Thyroid hormone receptor alpha
132	HRH1	Histamine H1 receptor
133	LTB4R	Leukotriene B4 receptor 1
134	S1PR1	Sphingosine 1-phosphate receptor 1
135	MTNR1B	Melatonin receptor type 1B
136	HRH2	Histamine H2 receptor
137	PTPN2	Tyrosine-protein phosphatase non-receptor type 2
138	ADRB1	Beta-1 adrenergic receptor
139	PPARD	Peroxisome proliferator-activated receptor delta
140	DRD2	D(2) dopamine receptor
141	PTGS1	Prostaglandin G/H synthase 1
142	S1PR5	Sphingosine 1-phosphate receptor 5
143	PTGER2	Prostaglandin E2 receptor EP2 subtype
144	SLC6A2	Sodium-dependent noradrenaline transporter
145	SLC6A4	Sodium-dependent serotonin transporter
146	CYP2D6	Cytochrome P450 2D6
147	HNF4A	Hepatocyte nuclear factor 4-alpha
148	THRB	Thyroid hormone receptor beta
149	PLIN5	Perilipin-5
150	PTPN7	Tyrosine-protein phosphatase non-receptor type 7
151	PLIN1	Perilipin-1
152	CA6	Carbonic anhydrase 6
153	DRD1	D(1A) dopamine receptor
154	BCL2A1	Bcl-2-related protein A1
155	HTR1A	5-hydroxytryptamine receptor 1A
156	NR2F2	COUP transcription factor 2
157	CASP9	Caspase-9
158	TLR9	Toll-like receptor 9
159	TAS2R31	Taste receptor type 2 member 31
160	CNR2	Cannabinoid receptor 2
161	TUBB2B	Tubulin beta-2B chain
162	CA5A	Carbonic anhydrase 5A, mitochondrial
163	EDNRA	Endothelin receptor type a
164	CA14	Carbonic anhydrase 14
165	HSP90AA1	Heat shock protein HSP 90-alpha
166	CA5B	Carbonic anhydrase 5B, mitochondrial
167	HTR2A	5-hydroxytryptamine receptor 2A
168	ALPL	Alkaline phosphatase, tissue-nonspecific isozyme
169	TUBA1A	Tubulin alpha-1A chain
170	GRIA2	Glutamate ionotropic receptor ampa type subunit 2
171	HTR6	5-hydroxytryptamine receptor 6
172	NR3C2	Mineralocorticoid receptor
173	PGR	Progesterone receptor
174	CES2	Cocaine esterase
175	NOS2	Nitric-oxide synthase, inducible
176	HTR1E	5-hydroxytryptamine receptor 1E
177	PIM1	Serine/threonine-protein kinase pim-1
178	PGD	6-phosphogluconate dehydrogenase, decarboxylating
179	CHRM4	Muscarinic acetylcholine receptor M4
180	APOBEC3A	Apolipoprotein b mrna editing enzyme catalytic subunit 3a
181	HTR1B	5-hydroxytryptamine receptor 1B
182	HTR3A	5-hydroxytryptamine receptor 3A
183	HTR7	5-hydroxytryptamine receptor 7
184	SLC6A3	Solute carrier family 6 (neurotransmitter transporter, dopamine) member 3
185	CTDSP1	Carboxy-terminal domain RNA polymerase II polypeptide A small phosphatase 1
186	RAC1	Ras-related C3 botulinum toxin substrate 1
187	PTGER4	Prostaglandin E2 receptor EP4 subtype
188	HTR4	5-hydroxytryptamine receptor 4
189	PTGER3	Prostaglandin E2 receptor EP3 subtype
190	MTNR1A	Melatonin receptor type 1A
191	EDNRB	Endothelin receptor type B
192	CHRM3	Muscarinic acetylcholine receptor M3
193	CD40LG	CD40 ligand
194	RELA	Rela proto-oncogene, nf-kb subunit
195	FFAR1	Free fatty acid receptor 1
196	CDC42	Cell division control protein 42 homolog
197	CHRFAM7A	CHRNA7-FAM7A fusion protein
198	CHRNA7	Neuronal acetylcholine receptor subunit alpha-7
199	HTR2C	5-hydroxytryptamine receptor 2C
200	ADRB3	Beta-3 adrenergic receptor
201	OPRK1	Kappa-type opioid receptor
202	CACNA1H	Voltage-dependent T-type calcium channel subunit alpha-1H
203	KCNC3	Potassium voltage-gated channel subfamily C member 3
204	TOP1	DNA topoisomerase 1
205	DNMT1	DNA (cytosine-5)-methyltransferase 1
206	SERPINE1	Plasminogen activator inhibitor 1
207	PLA2G1B	Phospholipase A2
208	TNNC1	Troponin C, slow skeletal and cardiac muscles
209	TNNI3	Troponin I, cardiac muscle
210	TNNT2	Troponin T, cardiac muscle
211	FGF1	Fibroblast growth factor 1
212	FGF2	Fibroblast growth factor 2
213	HPSE	Heparanase
214	APBA3	Amyloid-beta A4 precursor protein-binding family A member 3
215	S1PR4	Sphingosine 1-phosphate receptor 4
216	S1PR2	Sphingosine 1-phosphate receptor 2
217	PTGES	Microsomal prostaglandin-e synthase 1
218	NR2E3	Photoreceptor-specific nuclear receptor
219	APOBEC3G	DNA dC->dU-editing enzyme APOBEC-3G
220	GALR3	Galanin receptor type 3
221	CYP17A1	Steroid 17-alpha-hydroxylase/17,20 lyase
222	FAAH	Fatty-acid amide hydrolase 1
223	HCAR2	Hydroxycarboxylic acid receptor 2
224	HDAC4	Histone deacetylase 4/5
225	PTPN22	Tyrosine-protein phosphatase non-receptor type 22
226	IMPDH2	Inosine-5'-monophosphate dehydrogenase 2
227	CLK1	Dual specificity protein kinase CLK1
228	HDAC1	Histone deacetylase 1/2
229	PLAU	Urokinase-type plasminogen activator
230	HRH3	Histamine H3 receptor
231	HDAC3	Histone deacetylase 3
232	HDAC2	Histone deacetylase 1/2
233	L3MBTL1	Lethal(3)malignant brain tumor-like protein 1
234	HDAC6	Histone deacetylase 6
235	DYRK1A	Dual specificity tyrosine-phosphorylation-regulated kinase 1A
236	CES1	Liver carboxylesterase 1
237	PKIA	cAMP-dependent protein kinase inhibitor alpha
238	BCHE	Butyrylcholinesterase
239	GSK3A	Glycogen synthase kinase-3 alpha
240	MCL1	Induced myeloid leukemia cell differentiation protein Mcl-1
241	KCNA5	Potassium voltage-gated channel subfamily A member 5
242	SLC22A12	Solute carrier family 22 member 12
243	AMY1C	Amylase, alpha 1C
244	GABRG2	Gamma-aminobutyric acid receptor subunit gamma-2
245	RPS6KA3	Ribosomal protein S6 kinase alpha-3
246	PRKCE	Protein kinase C epsilon type
247	MAPK10	Mitogen-activated protein kinase 8/9/10 (c-jun n-terminal kinase)
248	ADORA3	Transmembrane domain-containing protein TMIGD3
249	CDC25B	M-phase inducer phosphatase 2
250	OPRD1	Delta-type opioid receptor
251	DRD4	Dopamine receptor D4
252	OPRM1	Mu-type opioid receptor
253	GRIN2B	Glutamate receptor ionotropic, NMDA 2B
254	PRKCG	Protein kinase C gamma type
255	PDE7A	High affinity cAMP-specific 3',5'-cyclic phosphodiesterase 7A
256	PDE4D	cAMP-specific 3',5'-cyclic phosphodiesterase 4D
257	CAMK2B	Calcium/calmodulin-dependent protein kinase type II subunit beta
258	CISD1	CDGSH iron-sulfur domain-containing protein 1
259	APEX1	DNA-(apurinic or apyrimidinic site) lyase
260	NMUR2	Neuromedin-U receptor 2
261	PTPRC	Receptor-type tyrosine-protein phosphatase C
262	MYLK	Myosin light chain kinase, smooth muscle
263	TOP2A	DNA topoisomerase 2-alpha
264	AKT1	RAC-alpha serine/threonine-protein kinase
265	ALK	ALK tyrosine kinase receptor
266	AURKB	Aurora kinase B
267	BACE1	Beta-site app-cleaving enzyme 1 (memapsin 2)
268	CDK1	Cyclin-dependent kinase 1
269	CXCR1	C-X-C chemokine receptor type 1
270	PTK2	Focal adhesion kinase 1
271	IGF1R	Insulin-like growth factor 1 receptor
272	MET	Hepatocyte growth factor receptor
273	MMP13	Matrix metalloproteinase-13 (collagenase 3)
274	MMP3	Matrix metalloproteinase-3 (stromelysin 1, progelatinase)
275	NEK2	Serine/threonine-protein kinase Nek2
276	PIK3R1	Phosphoinositide-3-kinase regulatory subunit alpha/beta/delta
277	PYGL	Glycogen phosphorylase, liver form
278	F2	Prothrombin
279	AXL	Tyrosine-protein kinase receptor UFO
280	AVPR2	Vasopressin V2 receptor
281	KDR	Vascular endothelial growth factor receptor 2
282	CASP7	Caspase-7
283	CASP6	Caspase-6
284	INSR	Insulin receptor
285	PIK3CG	Phosphatidylinositol 4,5-bisphosphate 3-kinase catalytic subunit gamma isoform
286	SLC2A1	Solute carrier family 2, facilitated glucose transporter member 1
287	CRHR1	Corticotropin-releasing factor receptor 1
288	CNR1	Cannabinoid receptor 1
289	TYK2	Non-receptor tyrosine-protein kinase TYK2
290	PDE4B	cAMP-specific 3',5'-cyclic phosphodiesterase 4B
291	FYN	Tyrosine-protein kinase Fyn
292	BCL2	Apoptosis regulator Bcl-2
293	PIK3CA	Phosphatidylinositol 4,5-bisphosphate 3-kinase catalytic subunit alpha isoform
294	TEK	Angiopoietin-1 receptor
295	NR3C1	Glucocorticoid receptor
296	ERN1	Serine/threonine-protein kinase/endoribonuclease IRE1
297	RCE1	Ras converting caax endopeptidase 1
298	MAPK14	Mitogen-activated protein kinase 14
299	PDE4A	cAMP-specific 3',5'-cyclic phosphodiesterase 4A
300	CDK2	Cyclin-dependent kinase 2
301	PDE3A	cGMP-inhibited 3',5'-cyclic phosphodiesterase A
302	FLT4	Vascular endothelial growth factor receptor 3
303	PTAFR	Platelet-activating factor receptor
304	ADORA1	Adenosine receptor A1
305	CTSS	Cathepsin S
306	AVPR1A	Vasopressin V1a receptor
307	CDK4	Cyclin-dependent kinase 4
308	CDK5	Cyclin-dependent-like kinase 5
309	MTOR	Serine/threonine-protein kinase mTOR
310	LACTBL1	Putative beta-lactamase-like 1
311	MAPKAPK2	MAP kinase-activated protein kinase 2
312	PTGDR	Prostaglandin D2 receptor
313	ADORA2A	Adenosine A2a receptor
314	OXTR	Oxytocin receptor
315	PLK1	Serine/threonine-protein kinase PLK1
316	MAPK8	Mitogen-activated protein kinase 8/9/10 (c-jun n-terminal kinase)
317	F10	Coagulation factor X
318	SRC	Proto-oncogene tyrosine-protein kinase Src
319	RET	Proto-oncogene tyrosine-protein kinase receptor Ret
320	HSP90AB1	Heat shock protein 90 alpha family class b member 1
321	TSPO	Translocator protein
322	LCK	Tyrosine-protein kinase Lck
323	IKBKB	Inhibitor of nuclear factor kappa-B kinase subunit beta
324	ELANE	Elastase, neutrophil expressed
325	PIK3CB	Phosphatidylinositol-4,5-bisphosphate 3-kinase catalytic subunit alpha/beta/delta
326	AURKA	Aurora kinase A
327	PIK3CD	Phosphatidylinositol 4,5-bisphosphate 3-kinase catalytic subunit delta isoform
328	CETP	Cholesteryl ester transfer protein
329	BCL2L1	Bcl-2-like protein 1
330	BTK	Tyrosine-protein kinase BTK
331	CMA1	Chymase 1
332	GNRHR	Gonadotropin-releasing hormone receptor
333	AGTR1	Type-1 angiotensin II receptor
334	PRKCB	Protein kinase C beta type
335	MGLL	Monoglyceride lipase
336	CHRM2	Muscarinic acetylcholine receptor M2
337	ADRA1D	Alpha-1D adrenergic receptor
338	TAAR1	Trace amine-associated receptor 1
339	HTR5A	5-hydroxytryptamine receptor 5A
340	SCN5A	Sodium channel protein type 5 subunit alpha
341	CHRM5	Muscarinic acetylcholine receptor M5
342	CHRM1	Muscarinic acetylcholine receptor M1
343	ANPEP	Alanyl aminopeptidase, membrane
344	FOLH1	Glutamate carboxypeptidase ii (folate hydrolase 1)
345	PLAT	Plasminogen activator, tissue type
346	SRD5A2	3-oxo-5-alpha-steroid 4-dehydrogenase 2
347	HDAC8	Histone deacetylase 8
348	MME	Membrane metalloendopeptidase
349	ENSG00000196689	Transient receptor potential cation channel, subfamily V, member 1
350	CCR3	C-C chemokine receptor type 3
351	CTSB	Cathepsin B
352	RARB	Retinoic acid receptor beta
353	ACACA	Acetyl-CoA carboxylase 1
354	RARA	Retinoic acid receptor alpha
355	SIRT1	NAD-dependent protein deacetylase sirtuin-1
356	METAP2	Methionine aminopeptidase 2
357	LTA4H	Leukotriene A-4 hydrolase
358	ACE	Angiotensin-converting enzyme
359	RARG	Retinoic acid receptor gamma
360	CACNA1G	Voltage-dependent T-type calcium channel subunit alpha-1G
361	SIRT2	NAD-dependent protein deacetylase sirtuin-2
362	PTGFR	Prostaglandin F2-alpha receptor
363	SOAT1	Sterol O-acyltransferase 1
364	CTSL	Cathepsin L1
365	EPHX2	Bifunctional epoxide hydrolase 2
366	CASR	Extracellular calcium-sensing receptor
367	FDFT1	Squalene synthase
368	ROCK1	Rho-associated protein kinase 1
369	PRSS3P2	Trypsin-2
370	NOS1	Nitric oxide synthase, brain
371	NOS3	Nitric-oxide synthase, endothelial
372	SLC6A1	Sodium- and chloride-dependent GABA transporter 1
373	DRD3	D(3) dopamine receptor
374	DPP8	Dipeptidyl peptidase 8
375	HSD11B1	Corticosteroid 11-beta-dehydrogenase isozyme 1
376	GRM5	Metabotropic glutamate receptor 5
377	CHRNA4	Neuronal acetylcholine receptor subunit alpha-4
378	MLYCD	Malonyl-CoA decarboxylase, mitochondrial
379	ATP4A	Potassium-transporting ATPase alpha chain 1
380	ITGA2B	Integrin alpha-IIb
381	FDPS	Farnesyl pyrophosphate synthase
382	TBXAS1	Thromboxane a synthase 1
383	TPSAB1	Tryptase alpha/beta-1
384	ROCK2	Rho-associated protein kinase 2
385	PNMT	Phenylethanolamine N-methyltransferase
386	HRH4	Histamine H4 receptor
387	AKR1C3	Aldo-keto reductase family 1 member C3
388	GRM4	Metabotropic glutamate receptor 4
389	CTSK	Cathepsin K
390	DPP7	Dipeptidyl-peptidase ii
391	RXRG	Retinoic acid receptor RXR-gamma
392	P2RX7	P2X purinoceptor 7
393	FURIN	Furin, paired basic amino acid cleaving enzyme
394	TPSB2	Tryptase beta 2
395	PREP	Prolyl endopeptidase
396	CCR1	C-C chemokine receptor type 1
397	NR1H4	Bile acid receptor
398	CYSLTR1	Cysteinyl leukotriene receptor 1
399	GRIN1	Glutamate receptor ionotropic, NMDA 1
400	DPP4	Dipeptidyl peptidase 4
401	ICAM1	Intercellular adhesion molecule 1
402	ICMT	Protein-S-isoprenylcysteine O-methyltransferase
403	F3	Coagulation factor iii (tissue factor)
404	KCNA3	Potassium voltage-gated channel subfamily A member 3
405	MMP1	Matrix metalloproteinase-1 (interstitial collagenase)
406	SENP6	Sentrin-specific protease 6
407	TNFRSF1A	Tumor necrosis factor receptor superfamily member 1A
408	PDK1	[Pyruvate dehydrogenase (acetyl-transferring)] kinase isozyme 1, mitochondrial
409	FOS	Proto-oncogene c-Fos
410	JUN	Transcription factor AP-1
411	TUBB1	Tubulin beta-1 chain
412	MITF	Microphthalmia-associated transcription factor
413	FNTA	Protein farnesyltransferase/geranylgeranyltransferase type-1 subunit alpha
414	FNTB	Protein farnesyltransferase subunit beta
415	KLF5	Krueppel-like factor 5
416	AKR1C2	3alpha-hydroxysteroid 3-dehydrogenase
417	NQO2	Ribosyldihydronicotinamide dehydrogenase [quinone]
418	GPR183	Epstein-barr virus induced gene 2
419	PDK4	[Pyruvate dehydrogenase (acetyl-transferring)] kinase isozyme 4, mitochondrial
420	PDK3	[Pyruvate dehydrogenase (acetyl-transferring)] kinase isozyme 3, mitochondrial
421	ODC1	Ornithine decarboxylase
422	NFE2L2	Nuclear factor erythroid 2-related factor 2
423	EP300	Histone acetyltransferase p300
424	NFKB1	Nuclear factor NF-kappa-B p105 subunit
425	HIF1A	Hypoxia-inducible factor 1-alpha
426	HDAC11	Histone deacetylase 11
427	GFER	Growth factor, augmenter of liver regeneration
428	PAX8	Paired box protein Pax-8
429	SLC6A9	Solute carrier family 6 (neurotransmitter transporter, glycine) member 5/9
430	PLA2G2A	Phospholipase A2, membrane associated
431	CTSG	Cathepsin G
432	CAPN1	Calpain-1 catalytic subunit
433	FFAR4	Free fatty acid receptor 4
434	XBP1	X-box-binding protein 1
435	LPAR5	Lysophosphatidic acid receptor 5
436	PLA2G4A	Cytosolic phospholipase A2
437	SLC28A3	Solute carrier family 28 member 3
438	SRD5A1	3-oxo-5-alpha-steroid 4-dehydrogenase 1
439	PTGIR	Prostacyclin receptor
440	TDP1	Tyrosyl-DNA phosphodiesterase 1
441	ADRA1B	Alpha-1B adrenergic receptor
442	CLK4	Dual specificity protein kinase CLK4
443	MDM2	E3 ubiquitin-protein ligase Mdm2
444	TBXA2R	Thromboxane A2 receptor
445	RIPK2	Receptor-interacting serine/threonine-protein kinase 2
446	CDC7	Cell division cycle 7-related protein kinase
447	PCSK7	Proprotein convertase subtilisin/kexin type 7
448	NTRK2	BDNF/NT-3 growth factors receptor
449	GNB1	Guanine nucleotide-binding protein G(I)/G(S)/G(T) subunit beta-1
450	GNG2	Guanine nucleotide-binding protein G(I)/G(S)/G(O) subunit gamma-2
451	CDK8	Cyclin-dependent kinase 8
452	CBS	Cystathionine beta-synthase
453	ABL1	Tyrosine-protein kinase ABL1
454	ELAVL3	ELAV-like protein 3
455	GSTO1	Glutathione S-transferase omega-1
456	TNF	Tumor necrosis factor
457	SLC37A4	Glucose-6-phosphate exchanger SLC37A4
458	LDHA	L-lactate dehydrogenase a chain
459	ZAP70	Tyrosine-protein kinase ZAP-70
460	ALR	Growth factor, augmenter of liver regeneration
461	PLG	Plasminogen
462	PDGFRA	Platelet-derived growth factor receptor alpha
463	BRAF	B-raf proto-oncogene serine/threonine-protein kinase
464	KIT	Mast/stem cell growth factor receptor Kit
465	ABAT	4-aminobutyrate aminotransferase, mitochondrial
466	ALDH5A1	Succinate-semialdehyde dehydrogenase, mitochondrial
467	PIN4	Peptidyl-prolyl cis-trans isomerase NIMA-interacting 4
