# Supplementary material for: Mechanism of Action of Flavonoids of Oxytropis falcata on the Alleviation of Myocardial Ischemia–Reperfusion Injury
Source: Molecules. 2022 Mar 5;27(5):1706. doi: 10.3390/molecules27051706 (PMC8911915; doi:10.3390/molecules27051706)
Supplement: Supplementary file 1 [file molecules-27-01706-s001.zip › Table S4.xlsx]

## Sheet: string_mapping (14)
Table S4. The overlaping targets of active compounds and MIRI
No.	Target	Uniprot Name
1	PTGER3	Prostaglandin E2 receptor EP3 subtype
2	MMP2	Matrix metalloproteinase-2 (gelatinase a)
3	SLC6A2	Sodium-dependent noradrenaline transporter
4	XDH	Xanthine dehydrogenase/oxidase
5	PLAU	Urokinase-type plasminogen activator
6	RAC1	Ras-related C3 botulinum toxin substrate 1
7	PRKCG	Protein kinase C gamma type
8	NOS2	Nitric-oxide synthase, inducible
9	MMP13	Matrix metalloproteinase-13 (collagenase 3)
10	SLC6A4	Sodium-dependent serotonin transporter
11	MTNR1B	Melatonin receptor type 1B
12	ALOX5	Arachidonate 5-lipoxygenase
13	NLRP3	NACHT, LRR and PYD domains-containing protein 3
14	MAPKAPK2	MAP kinase-activated protein kinase 2
15	S1PR2	Sphingosine 1-phosphate receptor 2
16	PRKCB	Protein kinase C beta type
17	CYP2C19	Cytochrome P450 2C19
18	NOS1	Nitric oxide synthase, brain
19	ROCK2	Rho-associated protein kinase 2
20	ACACA	Acetyl-CoA carboxylase 1
21	ELANE	Elastase, neutrophil expressed
22	TEK	Angiopoietin-1 receptor
23	DPP4	Dipeptidyl peptidase 4
24	CD38	ADP-ribosyl cyclase/cyclic ADP-ribose hydrolase 1
25	PLA2G2A	Phospholipase A2, membrane associated
26	MAOA	Amine oxidase [flavin-containing] A
27	ALDH2	Aldehyde dehydrogenase, mitochondrial
28	PTK2	Focal adhesion kinase 1
29	BCHE	Butyrylcholinesterase
30	BCL2	Apoptosis regulator Bcl-2
31	PIK3CB	Phosphatidylinositol-4,5-bisphosphate 3-kinase catalytic subunit alpha/beta/delta
32	ADORA2A	Adenosine A2a receptor
33	EDNRA	Endothelin receptor type a
34	TNNI3	Troponin I, cardiac muscle
35	CAPN1	Calpain-1 catalytic subunit
36	HTR3A	5-hydroxytryptamine receptor 3A
37	MAPK10	Mitogen-activated protein kinase 8/9/10 (c-jun n-terminal kinase)
38	PTGES	Microsomal prostaglandin-e synthase 1
39	OPRK1	Kappa-type opioid receptor
40	FGF1	Fibroblast growth factor 1
41	PPARG	Peroxisome proliferator-activated receptor gamma
42	TBXA2R	Thromboxane A2 receptor
43	ALOX15	Arachidonate 15-lipoxygenase
44	CACNA1B	Voltage-dependent N-type calcium channel subunit alpha-1B
45	TNNC1	Troponin C, slow skeletal and cardiac muscles
46	MAPT	Microtubule-associated protein tau
47	RIPK2	Receptor-interacting serine/threonine-protein kinase 2
48	CNR1	Cannabinoid receptor 1
49	ABCB1	Multidrug resistance protein 1
50	AHR	Aryl hydrocarbon receptor
51	PIM1	Serine/threonine-protein kinase pim-1
52	NFE2L2	Nuclear factor erythroid 2-related factor 2
53	NR3C1	Glucocorticoid receptor
54	BTK	Tyrosine-protein kinase BTK
55	MTOR	Serine/threonine-protein kinase mTOR
56	CYP19A1	Aromatase
57	MAPK14	Mitogen-activated protein kinase 14
58	HRH2	Histamine H2 receptor
59	ADRB1	Beta-1 adrenergic receptor
60	CTSS	Cathepsin S
61	CTSB	Cathepsin B
62	TNF	Tumor necrosis factor
63	SIRT2	NAD-dependent protein deacetylase sirtuin-2
64	CMA1	Chymase 1
65	FYN	Tyrosine-protein kinase Fyn
66	PLA2G4A	Cytosolic phospholipase A2
67	MPO	Myeloperoxidase
68	KIT	Mast/stem cell growth factor receptor Kit
69	LDHA	L-lactate dehydrogenase a chain
70	EDNRB	Endothelin receptor type B
71	TNFRSF1A	Tumor necrosis factor receptor superfamily member 1A
72	TNNT2	Troponin T, cardiac muscle
73	F2	Prothrombin
74	CA9	Carbonic anhydrase 9
75	TBXAS1	Thromboxane a synthase 1
76	PTGS2	Prostaglandin G/H synthase 2
77	CBS	Cystathionine beta-synthase
78	CYP2C9	Cytochrome p450 family 2 subfamily c polypeptide 9
79	NOX4	NADPH oxidase 4
80	CDC42	Cell division control protein 42 homolog
81	ESR1	Estrogen receptor
82	AGTR1	Type-1 angiotensin II receptor
83	SNCA	Alpha-synuclein
84	CASP7	Caspase-7
85	PDE3A	cGMP-inhibited 3',5'-cyclic phosphodiesterase A
86	VEGFA	Vascular endothelial growth factor A
87	MME	Membrane metalloendopeptidase
88	APEX1	DNA-(apurinic or apyrimidinic site) lyase
89	PTGIR	Prostacyclin receptor
90	SOAT1	Sterol O-acyltransferase 1
91	ACHE	Acetylcholinesterase (cartwright blood group)
92	GSK3B	Glycogen synthase kinase-3 beta
93	PDK4	[Pyruvate dehydrogenase (acetyl-transferring)] kinase isozyme 4, mitochondrial
94	MMP1	Matrix metalloproteinase-1 (interstitial collagenase)
95	STAT1	Signal transducer and activator of transcription 1-alpha/beta
96	EPHX2	Bifunctional epoxide hydrolase 2
97	SLC2A1	Solute carrier family 2, facilitated glucose transporter member 1
98	PTGER4	Prostaglandin E2 receptor EP4 subtype
99	BCL2A1	Bcl-2-related protein A1
100	LTB4R	Leukotriene B4 receptor 1
101	HSP90AA1	Heat shock protein HSP 90-alpha
102	PARP1	Poly [ADP-ribose] polymerase 1
103	PTPRC	Receptor-type tyrosine-protein phosphatase C
104	ACE	Angiotensin-converting enzyme
105	PPARD	Peroxisome proliferator-activated receptor delta
106	PRKCE	Protein kinase C epsilon type
107	ROCK1	Rho-associated protein kinase 1
108	NR3C2	Mineralocorticoid receptor
109	KDR	Vascular endothelial growth factor receptor 2
110	ABCG2	ATP-binding cassette sub-family G member 2
111	ALOX12	Arachidonate 12-lipoxygenase, 12S-type
112	PTPN1	Tyrosine-protein phosphatase non-receptor type 1
113	PPARA	Peroxisome proliferator-activated receptor alpha
114	CNR2	Cannabinoid receptor 2
115	HRH3	Histamine H3 receptor
116	CXCR1	C-X-C chemokine receptor type 1
117	ITGA2B	Integrin alpha-IIb
118	MAOB	Amine oxidase [flavin-containing] B
119	PTGER2	Prostaglandin E2 receptor EP2 subtype
120	PGF	Placental growth factor
121	CTSG	Cathepsin G
122	PIK3CG	Phosphatidylinositol 4,5-bisphosphate 3-kinase catalytic subunit gamma isoform
123	PLAT	Plasminogen activator, tissue type
124	MDM2	E3 ubiquitin-protein ligase Mdm2
125	EGFR	Epidermal growth factor receptor
126	TYK2	Non-receptor tyrosine-protein kinase TYK2
127	NQO1	NAD(P)H dehydrogenase [quinone] 1
128	S1PR1	Sphingosine 1-phosphate receptor 1
129	CYSLTR1	Cysteinyl leukotriene receptor 1
130	PIK3CA	Phosphatidylinositol 4,5-bisphosphate 3-kinase catalytic subunit alpha isoform
131	TSPO	Translocator protein
132	ADORA1	Adenosine receptor A1
133	IL2	Interleukin-2
134	CREB1	Cyclic AMP-responsive element-binding protein 1
135	GRIN1	Glutamate receptor ionotropic, NMDA 1
136	FOS	Proto-oncogene c-Fos
137	KCNA3	Potassium voltage-gated channel subfamily A member 3
138	FGF2	Fibroblast growth factor 2
139	OPRD1	Delta-type opioid receptor
140	MAPK8	Mitogen-activated protein kinase 8/9/10 (c-jun n-terminal kinase)
141	IGF1R	Insulin-like growth factor 1 receptor
142	F10	Coagulation factor X
143	ICAM1	Intercellular adhesion molecule 1
144	BCL2L1	Bcl-2-like protein 1
145	ADORA3	Transmembrane domain-containing protein TMIGD3
146	ABL1	Tyrosine-protein kinase ABL1
147	AKR1B1	Aldose reductase
148	CTSL	Cathepsin L1
149	CA2	Carbonic anhydrase 2
150	HSP90AB1	Heat shock protein 90 alpha family class b member 1
151	GUSB	Beta-glucuronidase
152	HRH1	Histamine H1 receptor
153	CDK5R1	Cyclin dependent kinase 5 regulatory subunit 1
154	TERT	Telomerase reverse transcriptase
155	RELA	Rela proto-oncogene, nf-kb subunit
156	HIF1A	Hypoxia-inducible factor 1-alpha
157	NOS3	Nitric-oxide synthase, endothelial
158	ANPEP	Alanyl aminopeptidase, membrane
159	CFTR	Cystic fibrosis transmembrane conductance regulator
160	CETP	Cholesteryl ester transfer protein
161	KCNA5	Potassium voltage-gated channel subfamily A member 5
162	SRC	Proto-oncogene tyrosine-protein kinase Src
163	XBP1	X-box-binding protein 1
164	CASR	Extracellular calcium-sensing receptor
165	CDK2	Cyclin-dependent kinase 2
166	PLIN5	Perilipin-5
167	CHRM2	Muscarinic acetylcholine receptor M2
168	NR1H4	Bile acid receptor
169	THRA	Thyroid hormone receptor alpha
170	OPRM1	Mu-type opioid receptor
171	CA3	Carbonic anhydrase 3
172	PLG	Plasminogen
173	TYR	Tyrosinase
174	SERPINE1	Plasminogen activator inhibitor 1
175	CYP2C8	Cytochrome p450 family 2 subfamily c polypeptide 8
176	PTAFR	Platelet-activating factor receptor
177	INSR	Insulin receptor
178	TLR9	Toll-like receptor 9
179	ACP1	Low molecular weight phosphotyrosine protein phosphatase
180	CASP9	Caspase-9
181	CDK5	Cyclin-dependent-like kinase 5
182	ELAVL1	ELAV-like protein 1
183	AKT1	RAC-alpha serine/threonine-protein kinase
184	PIK3R1	Phosphoinositide-3-kinase regulatory subunit alpha/beta/delta
185	CISD1	CDGSH iron-sulfur domain-containing protein 1
186	SLC5A1	Sodium/glucose cotransporter 1
187	HDAC1	Histone deacetylase 1/2
188	SLC5A2	Sodium/glucose cotransporter 2
189	MIF	Macrophage migration inhibitory factor
190	NFKB1	Nuclear factor NF-kappa-B p105 subunit
191	SIRT1	NAD-dependent protein deacetylase sirtuin-1
192	CHRM3	Muscarinic acetylcholine receptor M3
193	P4HB	Protein disulfide-isomerase
194	HSD11B1	Corticosteroid 11-beta-dehydrogenase isozyme 1
195	PTGS1	Prostaglandin G/H synthase 1
196	F3	Coagulation factor iii (tissue factor)
197	HTR2A	5-hydroxytryptamine receptor 2A
198	P2RX7	P2X purinoceptor 7
199	CA1	Carbonic anhydrase 1
200	ERN1	Serine/threonine-protein kinase/endoribonuclease IRE1
201	JUN	Transcription factor AP-1
202	CALM1	Calmodulin-1
203	FDPS	Farnesyl pyrophosphate synthase
204	CD40LG	CD40 ligand
205	PDE4A	cAMP-specific 3',5'-cyclic phosphodiesterase 4A
206	SCN5A	Sodium channel protein type 5 subunit alpha
207	MLYCD	Malonyl-CoA decarboxylase, mitochondrial
208	CYP1B1	Cytochrome p450 family 1 subfamily b polypeptide 1
209	APP	Amyloid-beta A4 protein
210	SLC6A3	Solute carrier family 6 (neurotransmitter transporter, dopamine) member 3
211	HDAC6	Histone deacetylase 6
212	CHRNA7	Neuronal acetylcholine receptor subunit alpha-7
213	MMP9	MatrixA205:C215alloproteinase-9
