# Supplementary material for: Mechanism of Action of Flavonoids of Oxytropis falcata on the Alleviation of Myocardial Ischemia–Reperfusion Injury
Source: Molecules. 2022 Mar 5;27(5):1706. doi: 10.3390/molecules27051706 (PMC8911915; doi:10.3390/molecules27051706)
Supplement: Supplementary file 1 [file molecules-27-01706-s001.zip › Table S5.xlsx]

## Sheet: 213
Table S5. PPI network analysis of overlapping targets.
Number	Name	Degree	Betweenness Centrality	Closeness Centrality	Clustering Coefficient
1	TNF	133	0.112797	0.722603	0.216564
2	AKT1	132	0.1005	0.725086	0.233518
3	VEGFA	108	0.0457113	0.665615	0.290239
4	SRC	98	0.0378023	0.641337	0.320429
5	EGFR	94	0.0308747	0.631737	0.327385
6	JUN	89	0.0197825	0.61516	0.379213
7	PTGS2	86	0.0400896	0.61516	0.333789
8	HSP90AA1	85	0.0248001	0.613372	0.354062
9	HIF1A	83	0.0186616	0.604585	0.377902
10	PPARG	80	0.0456875	0.599432	0.326266
11	MMP9	78	0.0176785	0.591036	0.387279
12	CREB1	76	0.0213504	0.60114	0.36
13	ESR1	75	0.0137281	0.587744	0.392072
14	MTOR	74	0.0116166	0.594366	0.442799
15	FOS	72	0.015811	0.594366	0.40493
16	SIRT1	69	0.0173413	0.581267	0.41347
17	NOS3	69	0.0190793	0.587744	0.360614
18	BCL2L1	65	0.00844972	0.571816	0.459615
19	KDR	60	0.00786202	0.565684	0.438983
20	MAPK8	60	0.00620827	0.568733	0.496045
21	MAPK14	59	0.00803647	0.567204	0.481005
22	ICAM1	58	0.00503722	0.558201	0.462795
23	IL2	56	0.00561546	0.56117	0.483766
24	RELA	55	0.00355042	0.555263	0.534007
25	APP	54	0.0131302	0.567204	0.429071
26	PTPRC	53	0.00607856	0.550914	0.428157
27	FGF2	53	0.00455036	0.548052	0.521771
28	PPARA	53	0.0166618	0.555263	0.360668
29	ACE	53	0.0164803	0.56117	0.356314
30	STAT1	51	0.00221003	0.548052	0.601569
31	MMP2	51	0.0040899	0.546632	0.52
32	PIK3CA	50	0.00323313	0.535533	0.521633
33	GSK3B	49	0.00358807	0.552356	0.548469
34	CDC42	47	0.00334253	0.539642	0.507863
35	MDM2	47	0.00402812	0.543814	0.556892
36	PIK3R1	46	0.00281887	0.526185	0.511111
37	NR3C1	45	0.0100964	0.546632	0.486869
38	KIT	45	0.00447372	0.528822	0.487879
39	HSP90AB1	45	0.00542852	0.542416	0.421212
40	MPO	44	0.00693072	0.534177	0.392178
41	FYN	44	0.0138491	0.535533	0.490486
42	NFKB1	44	0.00228386	0.536896	0.559197
43	PTK2	43	0.00388926	0.523573	0.542636
44	HDAC1	42	0.00274466	0.535533	0.592334
45	SERPINE1	42	0.00318232	0.532828	0.537747
46	ABL1	41	0.00227054	0.522277	0.529268
47	CASP9	40	0.00139207	0.530151	0.664103
48	IGF1R	40	0.00098849	0.528822	0.678205
49	MAPT	39	0.00572706	0.530151	0.40081
50	PLG	39	0.0024989	0.5275	0.5722
51	NFE2L2	36	0.00102785	0.523573	0.652381
52	TNFRSF1A	36	0.00130712	0.522277	0.636508
53	NLRP3	36	0.00220367	0.524876	0.536508
54	SNCA	35	0.0117488	0.528822	0.386555
55	F2	34	0.00419363	0.517157	0.381462
56	NOS2	34	0.00548809	0.5275	0.497326
57	CDK2	33	0.00090591	0.515892	0.659091
58	RAC1	33	0.00284872	0.502381	0.479167
59	ABCB1	32	0.0079015	0.520988	0.461694
60	PARP1	32	0.00083202	0.504785	0.65121
61	PRKCB	32	0.00744371	0.514634	0.358871
62	CTSB	32	0.0123315	0.501188	0.377016
63	PLA2G4A	32	0.0075399	0.520988	0.379032
64	CD40LG	32	0.00111059	0.504785	0.552419
65	PTPN1	31	0.00269752	0.517157	0.556989
66	ITGA2B	31	0.00331808	0.502381	0.412903
67	CDK5	30	0.001426	0.5	0.544828
68	SLC2A1	29	0.00359469	0.519704	0.58867
69	MMP1	29	0.00089645	0.507212	0.682266
70	PLAU	29	0.00091032	0.507212	0.660099
71	AHR	28	0.00193084	0.518428	0.595238
72	ALOX5	28	0.00404868	0.507212	0.425926
73	F3	28	0.00115835	0.5	0.624339
74	GRIN1	28	0.00873535	0.510896	0.328042
75	BTK	28	0.00117126	0.495305	0.568783
76	TERT	27	0.00035866	0.5	0.752137
77	PTGS1	27	0.00500118	0.505995	0.435897
78	DPP4	27	0.00416164	0.507212	0.407407
79	INSR	27	0.00218042	0.502381	0.51567
80	NOX4	26	0.00081645	0.509662	0.661538
81	CNR1	26	0.0138136	0.524876	0.316923
82	PIK3CB	26	0.00081542	0.480638	0.609231
83	SLC6A4	25	0.00736024	0.475225	0.256667
84	AGTR1	25	0.00177356	0.512136	0.573333
85	SLC6A3	25	0.00925209	0.492991	0.28
86	PIK3CG	25	0.00474065	0.496471	0.613333
87	CASP7	25	0.00065761	0.486175	0.586667
88	NOS1	24	0.00532767	0.508434	0.427536
89	MAPK10	24	0.00190539	0.487298	0.463768
90	SIRT2	24	0.00045728	0.504785	0.666667
91	BCL2A1	24	0.00104693	0.501188	0.583333
92	HDAC6	24	0.00043695	0.497642	0.692029
93	TLR9	24	0.00061672	0.494145	0.688406
94	TEK	24	0.00030331	0.485057	0.65942
95	ACHE	23	0.00916246	0.510896	0.379447
96	ABCG2	22	0.00193421	0.490698	0.52381
97	CYP2C19	22	0.00541699	0.45671	0.341991
98	CD38	22	0.00099737	0.489559	0.493506
99	MME	22	0.00125956	0.482838	0.458874
100	CALM1	22	0.00470201	0.498818	0.515152
101	XBP1	22	0.00029264	0.496471	0.761905
102	PGF	22	0.00019671	0.485057	0.748918
103	NR1H4	21	0.00312689	0.498818	0.366667
104	CYP19A1	21	0.00156123	0.507212	0.633333
105	MMP13	21	0.00073659	0.5	0.671429
106	PTGER4	21	0.00335833	0.501188	0.557143
107	PTGES	21	0.00260036	0.488426	0.495238
108	PRKCE	21	0.00264403	0.488426	0.433333
109	CYP2C9	20	0.00184859	0.466814	0.431579
110	ELANE	20	0.00066387	0.476298	0.610526
111	TYK2	20	0.00112933	0.475225	0.521053
112	CFTR	19	0.00756451	0.495305	0.122807
113	PLAT	19	0.00053177	0.479545	0.684211
114	FGF1	19	0.00018452	0.491841	0.789474
115	ROCK1	19	0.00049704	0.469933	0.649123
116	AKR1B1	18	0.00604599	0.509662	0.522876
117	OPRM1	18	0.00427617	0.468889	0.320261
118	LDHA	18	0.00359952	0.481735	0.48366
119	MAOB	18	0.00312745	0.420319	0.333333
120	NQO1	18	0.00045066	0.492991	0.705882
121	ELAVL1	18	0.00010293	0.498818	0.830065
122	CAPN1	18	0.00061888	0.474157	0.509804
123	CTSL	17	0.00063211	0.468889	0.551471
124	BCL2	17	0.000502	0.468889	0.529412
125	APEX1	17	0.00020293	0.470982	0.720588
126	ADORA2A	16	0.00407333	0.491841	0.433333
127	S1PR1	16	0.00550058	0.477376	0.625
128	P4HB	16	0.00041038	0.473094	0.483333
129	CA9	16	0.00099238	0.481735	0.666667
130	ALOX15	16	0.00101849	0.485057	0.65
131	ERN1	16	0.00015235	0.470982	0.683333
132	ANPEP	15	0.00013326	0.459695	0.704762
133	ADORA1	15	0.0023268	0.485057	0.52381
134	PRKCG	15	0.00158987	0.476298	0.447619
135	EDNRA	14	0.00093398	0.480638	0.648352
136	TYR	14	0.00060493	0.482838	0.428571
137	MAOA	14	0.00124901	0.432377	0.43956
138	TBXA2R	14	0.00178822	0.434156	0.208791
139	CXCR1	14	0.00012181	0.468889	0.758242
140	PLA2G2A	14	0.00086686	0.465784	0.626374
141	ROCK2	14	0.00012603	0.469933	0.648352
142	CYP2C8	13	0.00043982	0.421158	0.653846
143	HTR2A	13	0.00106897	0.432377	0.487179
144	BCHE	13	0.00230283	0.468889	0.384615
145	EDNRB	13	0.0012049	0.461707	0.474359
146	NR3C2	13	0.0009851	0.465784	0.294872
147	P2RX7	13	0.00054987	0.472036	0.461538
148	SLC6A2	13	0.00216923	0.395872	0.205128
149	MIF	13	0.00010652	0.481735	0.820513
150	ALOX12	13	0.00049272	0.423695	0.602564
151	TBXAS1	13	0.0004258	0.428862	0.538462
152	PDK4	12	0.00039702	0.457701	0.666667
153	CMA1	12	7.772e-05	0.462719	0.742424
154	TNNI3	12	0.00737485	0.473094	0.378788
155	CHRNA7	12	0.0109363	0.462719	0.318182
156	ADORA3	12	0.00043194	0.486175	0.515152
157	MAPKAPK2	11	8.007e-05	0.475225	0.781818
158	ACACA	11	0.00971919	0.455724	0.563636
159	CTSG	11	5.517e-05	0.446089	0.854545
160	TSPO	11	0.00197012	0.466814	0.272727
161	PPARD	11	0.00013227	0.476298	0.763636
162	CDK5R1	11	6.631e-05	0.457701	0.727273
163	RIPK2	11	7.885e-05	0.449893	0.654545
164	HTR3A	11	0.00049884	0.396617	0.545455
165	LTB4R	10	0.00048106	0.444211	0.422222
166	PTGER3	10	0.0005497	0.458696	0.622222
167	CACNA1B	10	0.0035213	0.387156	0.222222
168	EPHX2	10	0.00101399	0.403442	0.244444
169	ADRB1	9	0.00096809	0.473094	0.444444
170	PDE4A	9	0.00041431	0.474157	0.583333
171	ALDH2	9	0.0008427	0.386447	0.305556
172	CTSS	9	8.228e-05	0.45182	0.666667
173	F10	9	0.00020499	0.447983	0.666667
174	CYP1B1	8	5.041e-05	0.427126	0.678571
175	TNNT2	8	0.00287247	0.422846	0.464286
176	CYSLTR1	8	0.0001579	0.444211	0.642857
177	OPRD1	7	0.00026534	0.375445	0.380952
178	MLYCD	7	0.00023131	0.408915	0.619048
179	SLC5A2	7	0.00063121	0.435052	0.285714
180	CHRM2	7	0.00074737	0.379496	0.333333
181	XDH	7	3.003e-05	0.45182	0.809524
182	HSD11B1	7	0.00010388	0.45279	0.619048
183	CA2	7	0.00777354	0.433265	0.142857
184	SCN5A	7	0.0005732	0.361921	0.285714
185	THRA	7	1.412e-05	0.427126	0.809524
186	GUSB	7	4.432e-05	0.447983	0.666667
187	PTGIR	7	4.251e-05	0.392193	0.809524
188	CETP	6	0.00022746	0.422	0.333333
189	CA1	6	0.00269551	0.374113	0.2
190	S1PR2	6	0.00092198	0.441423	0.466667
191	OPRK1	6	0.00059224	0.431493	0.0666667
192	KCNA5	6	0.00108703	0.420319	0.333333
193	PTGER2	6	1.03e-05	0.390018	0.933333
194	HRH3	5	0.00019837	0.365052	0.3
195	PIM1	5	0	0.427126	1
196	ACP1	4	1.903e-05	0.401905	0.5
197	PDE3A	4	5.129e-05	0.433265	0.5
198	KCNA3	4	0.00022992	0.362543	0.333333
199	CASR	4	6.095e-05	0.416996	0
200	SLC5A1	4	4.303e-05	0.408915	0.166667
201	CBSL	3	0	0.430612	1
202	TNNC1	3	7.164e-05	0.335987	0.333333
203	CISD1	3	8.384e-05	0.393657	0
204	MTNR1B	3	0	0.392193	1
205	CNR2	3	0	0.392193	1
206	HRH1	3	0.00010593	0.352843	0
207	PLIN5	3	1.82e-06	0.395131	0.666667
208	CA3	2	0	0.31213	1
209	PTAFR	2	0	0.424547	1
210	FDPS	1	0	0.313522	0
211	CHRM3	1	0	0.316817	0
212	SOAT1	1	0	0.33439	0
