# Supplementary material for: Mechanism of Action of Flavonoids of Oxytropis falcata on the Alleviation of Myocardial Ischemia–Reperfusion Injury
Source: Molecules. 2022 Mar 5;27(5):1706. doi: 10.3390/molecules27051706 (PMC8911915; doi:10.3390/molecules27051706)
Supplement: Supplementary file 1 [file molecules-27-01706-s001.zip › Table S6.xlsx]

## Sheet: 213-化合物-靶点-疾病-网络分析
Table S6. The network analysis of drug-compound-disease-target network
Matching.Attribute	BetweennessCentrality	ClosenessCentrality	Degree
Compounds	0.0178113	0.587332	92
MIRI	0.365986	0.761194	212
2’,4-Dihydroxy-4'-methoxy chalcone	0.0188809	0.490385	101
2',4',Dihydroxy- 4-methoxy chalcone	0.0188516	0.488818	100
2'-Hydroxy-4'methoxy chalcone	0.0174059	0.487261	99
2',4'-Dihydroxy chalcone	0.0161154	0.484177	97
2'-Methoxy-4'-hydroxy chalcone	0.0159529	0.48265	96
Isoliquiritigenin	0.0142934	0.479624	94
2'-Hydroxy-4'-methoxydihydrochalcone	0.0213527	0.479624	94
7-Hydroxyflavone	0.0142383	0.472222	89
Daidzein	0.0136199	0.46789	86
Isobacachalcone	0.0102801	0.462236	82
2',4'-Dihydroxydihydrochalcone	0.012115	0.460843	81
2',4',β-Trihydroxy-dihydrochalcone	0.00901705	0.459459	80
Propterol B	0.00926002	0.456716	78
7,4'-Dihydroxyhomoisoflavanone	0.00797022	0.455357	77
Robinin	0.0296636	0.439655	65
(2S)-4'-Hydroxy-7-methoxyflavanone	0.00679886	0.432203	59
Quercitrin	0.0100493	0.429775	57
Quercetin	0.00992971	0.428571	56
Chrysin	0.00465343	0.427374	55
Apigenin	0.00431826	0.425	53
Naringenin	0.00431826	0.425	53
Luteolin	0.00616854	0.422652	51
2'-Hydroxy-4'-methoxyflavonoid	0.00714112	0.422652	51
7,2'-3'-Trihydroxy-4'-methoxyisoflavane	0.00394253	0.421488	50
4'-Hydroxy-7-methoxyisoflavone	0.00334659	0.42033	49
Formononetin	0.00228525	0.42033	49
(2S)-7-Methoxyflavanone	0.00373706	0.419178	48
Liquiritigenin	0.00374555	0.419178	48
5,7-Dihydroxy-4'-methoxyflavonol	0.00344117	0.419178	48
Acacetin	0.00421431	0.419178	48
Myricetin	0.00555022	0.418033	47
Kaempferol	0.00458803	0.418033	47
Cardamoni	0.00587903	0.418033	47
Hydroxygenkwanin	0.00332687	0.418033	47
Tectochrysin	0.00361412	0.418033	47
3',7-Dihydroxy-2',4'-dimethoxy isoflavane	0.00268984	0.416894	46
Irigenin	0.00381457	0.416894	46
Rhamnetin	0.00227815	0.415761	45
Trifolirhizin	0.0121299	0.415761	45
7-Hydroxy-4'-methoxyflavanone	0.00259366	0.414634	44
Isorhamnetin	0.00244346	0.414634	44
Rhamnocitrin	0.00227965	0.414634	44
5,7,4'-Trihydroxyflavonol-7-O-α-L-rhampyranoside	0.00685264	0.414634	44
Genkwanin	0.00297254	0.414634	44
5,7-Dihydroxy flavanone	0.00178515	0.413514	43
Tetrahydroflemichapparin-B	0.00268284	0.413514	43
Diosmetin	0.00284541	0.413514	43
2', 4'-Dihydroxyflavone	0.00349051	0.413514	43
(2S)-5,4'-Dihydroxy-7-methoxyflavanone	0.00297063	0.412399	42
Eupafolin	0.00235949	0.412399	42
5,3',4'-Trihydroxy-7-methoxyisoflavone	0.00159574	0.41129	41
Isomucronulatol	0.0019933	0.41129	41
Calycosin	0.00242154	0.41129	41
7,5'-Dihydroxy-3'-methoxyisoflavone	0.00124863	0.410188	40
7,4'-Dihydroxy-3'-methoxyisoflavone	0.00120563	0.410188	40
Prunetin	0.00128775	0.410188	40
5,6-Dihydroxy-3,7,3',4'-tetramethoxyflavonol	0.00494781	0.410188	40
Hispidulin	0.00308319	0.410188	40
Baicalein	0.00146761	0.409091	39
Astraciceran	0.00180984	0.409091	39
3',4',5,7-Tetrahydroxyflavanone	0.00161152	0.408	38
5,6-Dihydroxy-3,7,4'-trmiethoxyflavonol	0.00199393	0.408	38
3-Hydroxyflavone	0.0024768	0.408	38
Ψ-Baptigenin	0.00111199	0.406915	37
Oroxylin A	0.00216821	0.405836	36
5,6-Dihydroxy-2,7,4'-trimethoxyflavonol	0.00209673	0.405836	36
5,7,2'-Trihydroxy-4'-methoxyisoflavone	0.000997	0.404762	35
7,8-Dihydroxyflavone	0.00165326	0.404762	35
Sinensetin	0.00287276	0.404762	35
2',4', 4-Trihydroxychalcone	0.00186638	0.404762	35
5,6-Dihydroxy-2,7,3',4'tetramethoxyflavonol	0.00255835	0.403694	34
Pinostrobin	0.00087	0.401575	32
(2S)-5,7-Dihydroxyflavanone-7-O-β-D-glucopyranoside	0.00526842	0.401575	32
5,7,3'-Trihydroxy-6,4',5'-trimethoxyflavone	0.000956	0.401575	32
Iristectorigenin B	0.000997	0.398438	29
Genistein	0.00158556	0.396373	27
2',4,-Dihydroxy dihydrochalcone-4'-O-β-D-glucopyranoside	0.00329522	0.39433	25
7-Methoxydihydroflavonoid	0.00180652	0.39433	25
Flavanone	0.00155808	0.393316	24
Daidzein, 4'-β-D-glucopyranoside	0.00130892	0.392308	23
Pendulone	0.00111772	0.392308	23
(-)-Edunol	0.00151311	0.392308	23
Maackiain	0.000883	0.391304	22
(3R,10S)-10,2’-Dihydroxy-3',4'-dimethoxyiso-flav-8-ene-7-one	0.00119286	0.390306	21
(6aR,1laR)-Vesticarpan	0.00048	0.390306	21
(6aR,11aR)-3,8-Dihydroxy-9,10-dimethoxypterocarpan	0.000775	0.390306	21
Pinocembrin	0.000659	0.390306	21
Formononetin-7-O-β-D-glucopyranoside	0.00115026	0.390306	21
Ψ-Baptigenin-7-O-β-D-glucopyranoside	0.000801	0.387342	18
Alpinetin	0.000165	0.386364	17
Sophorophenolone	0.00029	0.386364	17
(3R)-7,2',Dihydroxy-3'4'dimethoxyisofla-vane-7-O-β-D-glucopyranoside	0.000849	0.38539	16
PTGS1	0.0185401	0.582857	90
MIF	0.0162178	0.57845	88
ABCB1	0.0159881	0.571963	85
ALOX15	0.0150787	0.571963	85
ESR1	0.0147588	0.569832	84
CYP19A1	0.0135575	0.569832	84
ABCG2	0.0142826	0.569832	84
MAOA	0.011552	0.561468	80
MAOB	0.0116662	0.561468	80
AKR1B1	0.014619	0.561468	80
ALOX5	0.0118083	0.561468	80
TLR9	0.0106553	0.555354	77
AHR	0.0104028	0.551351	75
BCL2A1	0.0115768	0.547406	73
CYP1B1	0.00908251	0.541593	70
TERT	0.00906257	0.537786	68
ACHE	0.00983863	0.537786	68
PTPN1	0.0119081	0.535902	67
RELA	0.00796643	0.535902	67
XDH	0.00826822	0.532174	65
PTGS2	0.00719996	0.532174	65
RAC1	0.00750096	0.530329	64
CA9	0.00753219	0.523077	60
NOS2	0.00636502	0.521295	59
S1PR1	0.00516393	0.512563	54
PLIN5	0.00487168	0.510851	53
LTB4R	0.00354559	0.497561	45
CASP9	0.00404437	0.494346	43
THRA	0.00317536	0.492754	42
S1PR2	0.00285673	0.491172	41
ALOX12	0.002578	0.4896	40
NOX4	0.0030272	0.4896	40
APP	0.00279955	0.488038	39
PPARA	0.00356575	0.486486	38
PIM1	0.0029507	0.486486	38
PTGER2	0.00221511	0.483412	36
IL2	0.00309601	0.48189	35
PPARD	0.00298875	0.48189	35
GSK3B	0.00262237	0.478873	33
ALDH2	0.00231715	0.477379	32
MTNR1B	0.00170775	0.477379	32
PLAU	0.00168969	0.477379	32
PPARG	0.00292744	0.475894	31
SLC6A3	0.00179839	0.475894	31
HDAC6	0.00168061	0.475894	31
HRH1	0.00188015	0.474419	30
SLC6A4	0.00154612	0.472952	29
HTR2A	0.0013677	0.472952	29
CYP2C19	0.00146994	0.471495	28
HTR3A	0.00137855	0.471495	28
PTGES	0.00129384	0.471495	28
TYR	0.00202269	0.470046	27
MPO	0.00136437	0.470046	27
ADRB1	0.00122242	0.470046	27
HRH3	0.00119769	0.470046	27
CA1	0.00151875	0.468606	26
HRH2	0.00112949	0.468606	26
SLC6A2	0.00112949	0.468606	26
CNR2	0.00232034	0.468606	26
CHRNA7	0.00125646	0.468606	26
CA2	0.00119394	0.467176	25
PTGER4	0.00102948	0.467176	25
HDAC1	0.00107254	0.467176	25
CA3	0.00120447	0.465753	24
CACNA1B	0.00109705	0.46434	23
CYP2C9	0.00168421	0.462935	22
HSP90AA1	0.00188634	0.462935	22
MAPK10	0.00107658	0.461538	22
CREB1	0.000836	0.461538	21
MMP9	0.00086	0.461538	21
EDNRA	0.0018125	0.461538	21
CHRM3	0.000704	0.461538	21
CYP2C8	0.000757	0.458771	20
ELAVL1	0.000757	0.458771	20
NR3C2	0.00137522	0.46015	20
ROCK1	0.000635	0.46015	20
MAPT	0.000775	0.457399	18
OPRK1	0.0014377	0.457399	18
MMP2	0.000614	0.456036	17
PTPRC	0.000705	0.456036	17
SIRT2	0.000497	0.456036	17
SOAT1	0.000428	0.456036	17
NOS1	0.000417	0.456036	17
VEGFA	0.000638	0.453333	16
NOS3	0.000433	0.454681	16
P4HB	0.000782	0.451994	15
CHRM2	0.000303	0.453333	15
SCN5A	0.000303	0.453333	15
ANPEP	0.000303	0.453333	15
PLAT	0.000303	0.453333	15
MME	0.000303	0.453333	15
CTSB	0.000303	0.453333	15
SIRT1	0.000303	0.453333	15
ACE	0.000303	0.453333	15
CTSL	0.000303	0.453333	15
EPHX2	0.000303	0.453333	15
HSD11B1	0.000303	0.453333	15
FDPS	0.000303	0.453333	15
TBXAS1	0.000303	0.453333	15
ROCK2	0.000303	0.453333	15
P2RX7	0.000303	0.453333	15
CALM1	0.000469	0.451994	14
PGF	0.000413	0.450663	14
CDK5R1	0.000376	0.450663	13
MLYCD	0.000241	0.450663	13
ITGA2B	0.000241	0.450663	13
CD40LG	0.000398	0.449339	12
ACACA	0.000217	0.449339	12
F3	0.000317	0.449339	12
PRKCE	0.000358	0.448023	11
TYK2	0.000493	0.446715	11
CASR	0.000185	0.448023	11
SLC5A1	0.00069	0.445415	10
CISD1	0.000279	0.446715	10
KCNA3	0.00023	0.446715	10
MMP1	0.00022	0.446715	10
TNFRSF1A	0.00022	0.446715	10
RIPK2	0.000378	0.446715	10
NQO1	0.000316	0.445415	9
SLC5A2	0.000616	0.444122	9
NLRP3	0.000235	0.445415	9
EDNRB	0.000477	0.445415	9
CDC42	0.000304	0.445415	9
PTK2	0.000273	0.444122	9
PDE4A	0.000527	0.444122	9
NR1H4	0.000193	0.445415	9
CYSLTR1	0.000193	0.445415	9
DPP4	0.000177	0.445415	9
ICAM1	0.000195	0.445415	9
CBS	0.000231	0.444122	9
PRKCG	0.000257	0.444122	8
CNR1	0.000424	0.444122	8
PTGIR	0.000319	0.444122	8
ACP1	0.000159	0.442836	7
BCHE	0.000127	0.442836	7
KDR	0.000207	0.441558	7
PIK3CG	0.000294	0.441558	7
NR3C1	0.000344	0.442836	7
PDE3A	0.000387	0.442836	7
FOS	0.000126	0.442836	7
OPRD1	0.000164	0.441558	6
OPRM1	0.000241	0.441558	6
APEX1	0.000125	0.440288	6
JUN	0.000106	0.441558	6
PDK4	9.41e-05	0.441558	6
NFE2L2	9.22e-05	0.441558	6
EGFR	9.31e-05	0.439024	5
KCNA5	0.000141	0.439024	5
IGF1R	0.000138	0.439024	5
TEK	0.000136	0.439024	5
ERN1	0.000115	0.439024	5
ADORA1	0.0002	0.439024	5
CMA1	0.000142	0.440288	5
NFKB1	7.31e-05	0.440288	5
CTSG	0.000106	0.440288	5
SNCA	7.39e-05	0.439024	4
SERPINE1	9.39e-05	0.437768	4
AKT1	7.55e-05	0.437768	4
MMP13	7.06e-05	0.437768	4
FYN	8.94e-05	0.437768	4
BCL2	8.94e-05	0.437768	4
PIK3CA	8.94e-05	0.437768	4
MAPK14	9.43e-05	0.437768	4
CDK2	9.43e-05	0.437768	4
CDK5	0.000106	0.437768	4
GRIN1	4.69e-05	0.439024	4
CAPN1	4.85e-05	0.439024	4
ABL1	7.31e-05	0.437768	4
TNF	0.000102	0.439024	4
STAT1	4.14e-05	0.436519	3
CFTR	4.13e-05	0.436519	3
TNNC1	7.75e-05	0.436519	3
TNNI3	7.75e-05	0.436519	3
TNNT2	7.75e-05	0.436519	3
FGF1	7.75e-05	0.436519	3
FGF2	7.75e-05	0.436519	3
CXCR1	3.83e-05	0.436519	3
PIK3R1	3.83e-05	0.436519	3
F2	3.83e-05	0.436519	3
PTAFR	5.15e-05	0.436519	3
MTOR	5.15e-05	0.436519	3
MAPKAPK2	5.15e-05	0.436519	3
ADORA2A	5.15e-05	0.436519	3
F10	5.15e-05	0.436519	3
HSP90AB1	5.15e-05	0.436519	3
ELANE	5.15e-05	0.436519	3
AGTR1	5.15e-05	0.436519	3
PRKCB	5.15e-05	0.436519	3
HIF1A	4.57e-05	0.437768	3
PLA2G2A	3.03e-05	0.437768	3
MDM2	7.86e-05	0.436519	3
PLG	4.58e-05	0.436519	3
GUSB	2.5e-05	0.435277	2
CD38	2.08e-05	0.435277	2
PARP1	2.08e-05	0.435277	2
ADORA3	2.51e-05	0.435277	2
CASP7	2.17e-05	0.435277	2
INSR	2.17e-05	0.435277	2
SLC2A1	2.25e-05	0.435277	2
CTSS	1.62e-05	0.435277	2
MAPK8	1.62e-05	0.435277	2
SRC	1.62e-05	0.435277	2
TSPO	1.62e-05	0.435277	2
PIK3CB	1.62e-05	0.435277	2
CETP	1.62e-05	0.435277	2
BCL2L1	1.62e-05	0.435277	2
BTK	1.62e-05	0.435277	2
XBP1	1.33e-05	0.436519	2
PLA2G4A	1.33e-05	0.436519	2
TBXA2R	3.05e-05	0.435277	2
LDHA	4.41e-05	0.435277	2
KIT	2.88e-05	0.435277	2
