# Supplementary material for: Mechanism of Action of Flavonoids of Oxytropis falcata on the Alleviation of Myocardial Ischemia–Reperfusion Injury
Source: Molecules. 2022 Mar 5;27(5):1706. doi: 10.3390/molecules27051706 (PMC8911915; doi:10.3390/molecules27051706)
Supplement: Supplementary file 1 [file molecules-27-01706-s001.zip › Table S7.xlsx]

## Sheet: Sheet1
Table S7. Biological process analyses of the overlapping targets.
Term	Description	LogP	Gene numebers
GO:0003013	circulatory system process	-54.46	64
GO:0003013	circulatory system process	-54.46	64
GO:0008015	blood circulation	-49.1	57
GO:0044057	regulation of system process	-38.51	51
GO:0003018	vascular process in circulatory system	-33.87	36
GO:0035296	regulation of tube diameter	-29.49	27
GO:0097746	blood vessel diameter maintenance	-29.49	27
GO:0035150	regulation of tube size	-29.4	27
GO:0090066	regulation of anatomical structure size	-28.94	41
GO:1903522	regulation of blood circulation	-26.07	30
GO:0042310	vasoconstriction	-22.32	19
GO:0019229	regulation of vasoconstriction	-19.4	16
GO:0045907	positive regulation of vasoconstriction	-14.89	11
GO:1901699	cellular response to nitrogen compound	-50.4	64
GO:1901699	cellular response to nitrogen compound	-50.4	64
GO:0071417	cellular response to organonitrogen compound	-47.52	60
GO:1901652	response to peptide	-36.42	47
GO:0071407	cellular response to organic cyclic compound	-34.78	48
GO:0032870	cellular response to hormone stimulus	-34.68	48
GO:1901653	cellular response to peptide	-26.33	34
GO:0043434	response to peptide hormone	-25.53	35
GO:0071375	cellular response to peptide hormone stimulus	-20.76	27
GO:0032868	response to insulin	-14.82	21
GO:0032869	cellular response to insulin stimulus	-11.32	16
GO:0008286	insulin receptor signaling pathway	-9.964	12
GO:0010035	response to inorganic substance	-40.00	52
GO:0010035	response to inorganic substance	-40.00	52
GO:0062197	cellular response to chemical stress	-31.13	37
GO:0007568	aging	-29.85	36
GO:0006979	response to oxidative stress	-28.98	39
GO:0034599	cellular response to oxidative stress	-25.76	31
GO:0000302	response to reactive oxygen species	-25.23	28
GO:0010038	response to metal ion	-23.58	32
GO:0034614	cellular response to reactive oxygen species	-21.07	22
GO:0042542	response to hydrogen peroxide	-14.89	17
GO:0071241	cellular response to inorganic substance	-11.74	17
GO:0071248	cellular response to metal ion	-11.58	16
GO:0070301	cellular response to hydrogen peroxide	-9.646	11
GO:0001934	positive regulation of protein phosphorylation	-36.93	54
GO:0001934	positive regulation of protein phosphorylation	-36.93	54
GO:0033674	positive regulation of kinase activity	-25.65	37
GO:0000165	MAPK cascade	-25.12	44
GO:0051347	positive regulation of transferase activity	-24.27	38
GO:0043549	regulation of kinase activity	-23.40	42
GO:0043410	positive regulation of MAPK cascade	-22.33	34
GO:0043408	regulation of MAPK cascade	-21.50	38
GO:0014065	phosphatidylinositol 3-kinase signaling	-20.51	21
GO:0045860	positive regulation of protein kinase activity	-20.45	30
GO:0018108	peptidyl-tyrosine phosphorylation	-20.08	29
GO:0018212	peptidyl-tyrosine modification	-19.98	29
GO:0048015	phosphatidylinositol-mediated signaling	-19.83	22
GO:0048017	inositol lipid-mediated signaling	-19.61	22
GO:0046777	protein autophosphorylation	-18.62	23
GO:0045859	regulation of protein kinase activity	-18.31	34
GO:0043491	protein kinase B signaling	-18.09	22
GO:0050730	regulation of peptidyl-tyrosine phosphorylation	-16.00	22
GO:0071902	positive regulation of protein serine/threonine kinase activity	-15.91	20
GO:0051896	regulation of protein kinase B signaling	-15.55	19
GO:0050731	positive regulation of peptidyl-tyrosine phosphorylation	-15.21	19
GO:0051897	positive regulation of protein kinase B signaling	-14.99	16
GO:0070374	positive regulation of ERK1 and ERK2 cascade	-14.12	19
GO:0071900	regulation of protein serine/threonine kinase activity	-14.04	23
GO:0014068	positive regulation of phosphatidylinositol 3-kinase signaling	-13.50	13
GO:0014066	regulation of phosphatidylinositol 3-kinase signaling	-12.95	14
GO:0070371	ERK1 and ERK2 cascade	-12.78	21
GO:0043406	positive regulation of MAP kinase activity	-12.67	14
GO:0070372	regulation of ERK1 and ERK2 cascade	-12.35	20
GO:0043405	regulation of MAP kinase activity	-12.15	16
GO:0002237	response to molecule of bacterial origin	-36.55	42
GO:0002237	response to molecule of bacterial origin	-36.55	42
GO:0032496	response to lipopolysaccharide	-34.91	40
GO:0071396	cellular response to lipid	-28.26	42
GO:0009617	response to bacterium	-27.79	46
GO:0001817	regulation of cytokine production	-24.58	44
GO:0001819	positive regulation of cytokine production	-23.84	35
GO:0071216	cellular response to biotic stimulus	-20.29	25
GO:0071219	cellular response to molecule of bacterial origin	-18.93	23
GO:0071222	cellular response to lipopolysaccharide	-18.23	22
GO:0002252	immune effector process	-13.64	29
GO:0001666	response to hypoxia	-35.44	39
GO:0001666	response to hypoxia	-35.44	39
GO:0070482	response to oxygen levels	-34.65	40
GO:0036293	response to decreased oxygen levels	-34.62	39
GO:0071456	cellular response to hypoxia	-17.23	19
GO:0036294	cellular response to decreased oxygen levels	-16.70	19
GO:0071453	cellular response to oxygen levels	-15.92	19
GO:0040017	positive regulation of locomotion	-34.40	48
GO:0040017	positive regulation of locomotion	-34.40	48
GO:0030335	positive regulation of cell migration	-33.44	46
GO:2000147	positive regulation of cell motility	-32.55	46
GO:0051272	positive regulation of cellular component movement	-32.16	46
GO:0010631	epithelial cell migration	-26.50	34
GO:0090132	epithelium migration	-26.37	34
GO:0090130	tissue migration	-26.18	34
GO:0001525	angiogenesis	-25.37	40
GO:0001568	blood vessel development	-25.21	44
GO:0048514	blood vessel morphogenesis	-25.05	42
GO:0001667	ameboidal-type cell migration	-23.50	35
GO:0010634	positive regulation of epithelial cell migration	-21.11	23
GO:0010632	regulation of epithelial cell migration	-20.72	27
GO:0043542	endothelial cell migration	-20.00	26
GO:0045765	regulation of angiogenesis	-18.83	27
GO:1901342	regulation of vasculature development	-18.64	27
GO:0010594	regulation of endothelial cell migration	-17.16	22
GO:0045766	positive regulation of angiogenesis	-16.98	20
GO:1904018	positive regulation of vasculature development	-16.98	20
GO:0010595	positive regulation of endothelial cell migration	-16.87	18
GO:0050673	epithelial cell proliferation	-14.96	26
GO:0050678	regulation of epithelial cell proliferation	-13.41	23
GO:0001935	endothelial cell proliferation	-12.60	17
GO:0043536	positive regulation of blood vessel endothelial cell migration	-12.21	12
GO:0043535	regulation of blood vessel endothelial cell migration	-12.12	15
GO:0001936	regulation of endothelial cell proliferation	-12.01	16
GO:0050679	positive regulation of epithelial cell proliferation	-11.19	16
GO:0043534	blood vessel endothelial cell migration	-11.16	15
GO:0001938	positive regulation of endothelial cell proliferation	-9.058	11
GO:0050801	ion homeostasis	-32.98	52
GO:0050801	ion homeostasis	-32.98	52
GO:0006874	cellular calcium ion homeostasis	-29.02	39
GO:0055074	calcium ion homeostasis	-28.58	39
GO:0072507	divalent inorganic cation homeostasis	-28.13	40
GO:0098771	inorganic ion homeostasis	-27.86	46
GO:0072503	cellular divalent inorganic cation homeostasis	-27.68	39
GO:0055080	cation homeostasis	-27.18	45
GO:0006873	cellular ion homeostasis	-26.74	43
GO:0030003	cellular cation homeostasis	-26.14	42
GO:0055065	metal ion homeostasis	-25.90	42
GO:0006875	cellular metal ion homeostasis	-25.87	40
GO:0051480	regulation of cytosolic calcium ion concentration	-25.49	33
GO:0007204	positive regulation of cytosolic calcium ion concentration	-23.27	30
GO:0006816	calcium ion transport	-17.66	28
GO:0010959	regulation of metal ion transport	-16.04	26
GO:0051924	regulation of calcium ion transport	-14.07	20
GO:0051235	maintenance of location	-12.09	20
GO:0098662	inorganic cation transmembrane transport	-11.51	29
GO:0070588	calcium ion transmembrane transport	-11.43	19
GO:1904062	regulation of cation transmembrane transport	-10.42	19
GO:0060401	cytosolic calcium ion transport	-9.89	14
GO:0060402	calcium ion transport into cytosol	-9.51	13
GO:0010522	regulation of calcium ion transport into cytosol	-8.23	10
GO:0097553	calcium ion transmembrane import into cytosol	-7.92	11
GO:1903169	regulation of calcium ion transmembrane transport	-7.41	11
GO:0051651	maintenance of location in cell	-7.04	12
GO:0051209	release of sequestered calcium ion into cytosol	-6.62	9
GO:0051283	negative regulation of sequestering of calcium ion	-6.59	9
GO:0051282	regulation of sequestering of calcium ion	-6.52	9
GO:0051208	sequestering of calcium ion	-6.4	9
GO:0051928	positive regulation of calcium ion transport	-6.39	9
GO:0010524	positive regulation of calcium ion transport into cytosol	-5.48	6
GO:1904064	positive regulation of cation transmembrane transport	-4.68	8
GO:0051279	regulation of release of sequestered calcium ion into cytosol	-4.51	6
GO:1904427	positive regulation of calcium ion transmembrane transport	-3.63	5
GO:0051281	positive regulation of release of sequestered calcium ion into cytosol	-3.63	4
GO:0099536	synaptic signaling	-31.91	50
GO:0099536	synaptic signaling	-31.91	50
GO:0099537	trans-synaptic signaling	-30.41	48
GO:0007268	chemical synaptic transmission	-29.56	47
GO:0098916	anterograde trans-synaptic signaling	-29.56	47
GO:0007610	behavior	-23.78	38
GO:0050804	modulation of chemical synaptic transmission	-22.50	33
GO:0099177	regulation of trans-synaptic signaling	-22.47	33
GO:0050890	cognition	-20.60	27
GO:0007611	learning or memory	-18.66	24
GO:0050805	negative regulation of synaptic transmission	-9.941	10
GO:0007613	memory	-7.624	10
GO:0050727	regulation of inflammatory response	-31.41	39
GO:0050727	regulation of inflammatory response	-31.41	39
GO:0031347	regulation of defense response	-30.07	45
GO:0032102	negative regulation of response to external stimulus	-22.03	32
GO:0050728	negative regulation of inflammatory response	-15.96	19
GO:0031348	negative regulation of defense response	-13.98	20
GO:0001818	negative regulation of cytokine production	-6.944	15
GO:0042493	response to drug	-30.98	39
GO:0042493	response to drug	-30.98	39
GO:0043269	regulation of ion transport	-29.17	46
GO:0043269	regulation of ion transport	-29.17	46
GO:0034762	regulation of transmembrane transport	-25.65	40
GO:0034765	regulation of ion transmembrane transport	-16.92	29
GO:0043270	positive regulation of ion transport	-16.75	23
GO:0034764	positive regulation of transmembrane transport	-15.35	20
GO:0032409	regulation of transporter activity	-12.48	20
GO:0022898	regulation of transmembrane transporter activity	-12.32	19
GO:0032412	regulation of ion transmembrane transporter activity	-9.61	16
GO:0034767	positive regulation of ion transmembrane transport	-9.29	13
GO:2001257	regulation of cation channel activity	-4.92	9
GO:0032414	positive regulation of ion transmembrane transporter activity	-4.7	7
GO:0032411	positive regulation of transporter activity	-4.43	7
GO:0009611	response to wounding	-27.85	41
GO:0009611	response to wounding	-27.85	41
GO:0042060	wound healing	-26.40	36
GO:0050878	regulation of body fluid levels	-25.60	34
GO:0061041	regulation of wound healing	-15.52	17
GO:0007596	blood coagulation	-15.39	20
GO:0007599	hemostasis	-15.20	20
GO:0050817	coagulation	-15.20	20
GO:1903034	regulation of response to wounding	-13.90	17
GO:0090303	positive regulation of wound healing	-10.64	10
GO:0030193	regulation of blood coagulation	-10.14	10
GO:1900046	regulation of hemostasis	-10.00	10
GO:0050818	regulation of coagulation	-9.81	10
GO:1903036	positive regulation of response to wounding	-9.75	10
GO:0061045	negative regulation of wound healing	-9.4	10
GO:1903035	negative regulation of response to wounding	-8.59	10
GO:0030168	platelet activation	-8.54	11
GO:0030194	positive regulation of blood coagulation	-7.8	6
GO:1900048	positive regulation of hemostasis	-7.8	6
GO:0050820	positive regulation of coagulation	-7.68	6
GO:0030195	negative regulation of blood coagulation	-7.07	7
GO:1900047	negative regulation of hemostasis	-7.01	7
GO:0050819	negative regulation of coagulation	-6.83	7
GO:0042730	fibrinolysis	-5.95	5
GO:0051918	negative regulation of fibrinolysis	-4.31	3
GO:0051917	regulation of fibrinolysis	-3.84	3
GO:0070848	response to growth factor	-27.46	45
GO:0070848	response to growth factor	-27.46	45
GO:0071363	cellular response to growth factor stimulus	-24.13	41
GO:0007169	transmembrane receptor protein tyrosine kinase signaling pathway	-22.56	38
GO:0009991	response to extracellular stimulus	-27.16	39
GO:0009991	response to extracellular stimulus	-27.16	39
GO:0031667	response to nutrient levels	-24.79	36
GO:0071496	cellular response to external stimulus	-17.53	25
GO:0007584	response to nutrient	-17.42	20
GO:0031668	cellular response to extracellular stimulus	-12.26	18
GO:0031669	cellular response to nutrient levels	-10.01	15
GO:0009267	cellular response to starvation	-6.477	10
GO:0042594	response to starvation	-5.553	10
GO:0072593	reactive oxygen species metabolic process	-27.03	30
GO:0072593	reactive oxygen species metabolic process	-27.03	30
GO:2000377	regulation of reactive oxygen species metabolic process	-22.34	23
GO:2000379	positive regulation of reactive oxygen species metabolic process	-10.87	11
GO:1903409	reactive oxygen species biosynthetic process	-7.54	8
GO:1903426	regulation of reactive oxygen species biosynthetic process	-4.34	5
GO:0097190	apoptotic signaling pathway	-26.95	41
GO:0097190	apoptotic signaling pathway	-26.95	41
GO:0080135	regulation of cellular response to stress	-21.75	38
GO:1902532	negative regulation of intracellular signal transduction	-18.93	32
GO:2001234	negative regulation of apoptotic signaling pathway	-17.53	22
GO:2001233	regulation of apoptotic signaling pathway	-17.43	26
GO:0097193	intrinsic apoptotic signaling pathway	-17.42	24
GO:2001243	negative regulation of intrinsic apoptotic signaling pathway	-13.61	14
GO:2001242	regulation of intrinsic apoptotic signaling pathway	-12.82	16
GO:0051046	regulation of secretion	-26.87	42
GO:0051046	regulation of secretion	-26.87	42
GO:0023061	signal release	-26.14	37
GO:1903530	regulation of secretion by cell	-25.28	39
GO:0010817	regulation of hormone levels	-23.75	36
GO:0032940	secretion by cell	-22.74	42
GO:0070201	regulation of establishment of protein localization	-21.77	35
GO:0051223	regulation of protein transport	-20.37	33
GO:0042593	glucose homeostasis	-17.29	23
GO:0033500	carbohydrate homeostasis	-17.25	23
GO:0046883	regulation of hormone secretion	-16.43	22
GO:0046879	hormone secretion	-15.98	23
GO:0051222	positive regulation of protein transport	-15.85	23
GO:0009914	hormone transport	-15.63	23
GO:0051047	positive regulation of secretion	-15.60	23
GO:1904951	positive regulation of establishment of protein localization	-15.36	23
GO:0090087	regulation of peptide transport	-14.84	19
GO:0002791	regulation of peptide secretion	-13.75	18
GO:0050708	regulation of protein secretion	-13.66	20
GO:0042886	amide transport	-13.66	21
GO:1903532	positive regulation of secretion by cell	-13.25	20
GO:0050796	regulation of insulin secretion	-12.78	16
GO:0090276	regulation of peptide hormone secretion	-12.75	17
GO:0015833	peptide transport	-12.72	19
GO:0001678	cellular glucose homeostasis	-12.46	16
GO:0002790	peptide secretion	-12.32	18
GO:0009743	response to carbohydrate	-11.96	18
GO:0030073	insulin secretion	-11.65	16
GO:0071322	cellular response to carbohydrate stimulus	-11.64	15
GO:0030072	peptide hormone secretion	-11.44	17
GO:0009306	protein secretion	-11.30	20
GO:0035592	establishment of protein localization to extracellular region	-11.28	20
GO:0071692	protein localization to extracellular region	-11.13	20
GO:0071333	cellular response to glucose stimulus	-10.94	14
GO:0071331	cellular response to hexose stimulus	-10.86	14
GO:0009746	response to hexose	-10.85	16
GO:0071326	cellular response to monosaccharide stimulus	-10.82	14
GO:0034284	response to monosaccharide	-10.68	16
GO:0009749	response to glucose	-10.01	15
GO:0046887	positive regulation of hormone secretion	-7.13	10
GO:0050714	positive regulation of protein secretion	-7.04	10
GO:0002793	positive regulation of peptide secretion	-6.92	9
GO:0090277	positive regulation of peptide hormone secretion	-5.92	8
GO:0032024	positive regulation of insulin secretion	-5.67	7
GO:0061178	regulation of insulin secretion involved in cellular response to glucose stimulus	-5.04	6
GO:0035773	insulin secretion involved in cellular response to glucose stimulus	-4.71	6
GO:0035774	positive regulation of insulin secretion involved in cellular response to glucose stimulus	-3.81	4
GO:1901654	response to ketone	-25.69	27
GO:1901654	response to ketone	-25.69	27
GO:1901655	cellular response to ketone	-15.29	15
GO:0071380	cellular response to prostaglandin E stimulus	-7.18	5
GO:0071379	cellular response to prostaglandin stimulus	-6.48	5
GO:0034695	response to prostaglandin E	-6.15	5
GO:0034694	response to prostaglandin	-5.54	5
GO:0097306	cellular response to alcohol	-5.19	7
GO:0010762	regulation of fibroblast migration	-5.13	5
GO:0010761	fibroblast migration	-4.55	5
GO:0010763	positive regulation of fibroblast migration	-3.74	3
GO:0019216	regulation of lipid metabolic process	-25.29	32
GO:0019216	regulation of lipid metabolic process	-25.29	32
GO:0062012	regulation of small molecule metabolic process	-25.04	32
GO:0062013	positive regulation of small molecule metabolic process	-24.77	24
GO:0045834	positive regulation of lipid metabolic process	-22.88	23
GO:0045598	regulation of fat cell differentiation	-12.70	15
GO:0045444	fat cell differentiation	-10.56	16
GO:0046890	regulation of lipid biosynthetic process	-10.25	14
GO:0046889	positive regulation of lipid biosynthetic process	-9.18	10
GO:0045600	positive regulation of fat cell differentiation	-8.76	9
