# Supplementary material for: Mechanism of Action of Flavonoids of Oxytropis falcata on the Alleviation of Myocardial Ischemia–Reperfusion Injury
Source: Molecules. 2022 Mar 5;27(5):1706. doi: 10.3390/molecules27051706 (PMC8911915; doi:10.3390/molecules27051706)
Supplement: Supplementary file 1 [file molecules-27-01706-s001.zip › Table S8.xlsx]

## Sheet: Sheet1
Table S8. Cellular component analyses of the overlapping targets.
Term	Description	LogP	Gene numbers
GO:0045121	membrane raft	-28.96	35
GO:0045121	membrane raft	-28.96	35
GO:0098857	membrane microdomain	-28.96	35
GO:0005901	caveola	-9.103	10
GO:0044853	plasma membrane raft	-8.898	11
GO:0030425	dendrite	-18.68	34
GO:0030425	dendrite	-18.68	34
GO:0097447	dendritic tree	-18.64	34
GO:0030424	axon	-17.52	33
GO:0098794	postsynapse	-16.93	32
GO:0043025	neuronal cell body	-15.82	28
GO:0044297	cell body	-15.28	29
GO:0098793	presynapse	-13.11	25
GO:0099056	integral component of presynaptic membrane	-11.66	11
GO:0098889	intrinsic component of presynaptic membrane	-11.02	11
GO:0042734	presynaptic membrane	-8.98	12
GO:0097060	synaptic membrane	-8.31	17
GO:0099699	integral component of synaptic membrane	-7.85	11
GO:0099055	integral component of postsynaptic membrane	-7.85	10
GO:0098936	intrinsic component of postsynaptic membrane	-7.67	10
GO:0045211	postsynaptic membrane	-7.66	14
GO:0099240	intrinsic component of synaptic membrane	-7.47	11
GO:0048471	perinuclear region of cytoplasm	-15.05	32
GO:0048471	perinuclear region of cytoplasm	-15.05	32
GO:0098552	side of membrane	-14.31	29
GO:0098552	side of membrane	-14.31	29
GO:0009897	external side of plasma membrane	-9.46	19
GO:0150034	distal axon	-11.03	18
GO:0150034	distal axon	-11.03	18
GO:0030426	growth cone	-6.05	10
GO:0030427	site of polarized growth	-5.92	10
GO:0043204	perikaryon	-5.53	9
GO:0031594	neuromuscular junction	-2.74	4
GO:0031252	cell leading edge	-10.17	20
GO:0031252	cell leading edge	-10.17	20
GO:0031256	leading edge membrane	-7.92	12
GO:0031253	cell projection membrane	-7.24	15
GO:0043197	dendritic spine	-6.85	11
GO:0044309	neuron spine	-6.82	11
GO:0032589	neuron projection membrane	-5.17	6
GO:0014069	postsynaptic density	-3.72	10
GO:0032279	asymmetric synapse	-3.66	10
GO:0099572	postsynaptic specialization	-3.47	10
GO:0098984	neuron to neuron synapse	-3.41	10
GO:0032590	dendrite membrane	-2.4	3
GO:0045177	apical part of cell	-9.93	20
GO:0045177	apical part of cell	-9.93	20
GO:0016324	apical plasma membrane	-7.71	16
GO:0016323	basolateral plasma membrane	-5.88	11
GO:0009925	basal plasma membrane	-5.43	11
GO:0045178	basal part of cell	-5.14	11
GO:0031983	vesicle lumen	-9.35	17
GO:0031983	vesicle lumen	-9.35	17
GO:0034774	secretory granule lumen	-8.55	16
GO:0060205	cytoplasmic vesicle lumen	-8.49	16
GO:0035578	azurophil granule lumen	-3.23	5
GO:0005766	primary lysosome	-2.19	5
GO:0042582	azurophil granule	-2.19	5
GO:0098978	glutamatergic synapse	-8.25	16
GO:0098978	glutamatergic synapse	-8.25	16
GO:0101002	ficolin-1-rich granule	-7.81	12
GO:0101002	ficolin-1-rich granule	-7.81	12
GO:1904813	ficolin-1-rich granule lumen	-7.5	10
GO:0042470	melanosome	-4.75	7
GO:0048770	pigment granule	-4.75	7
GO:0005635	nuclear envelope	-7.81	18
GO:0005635	nuclear envelope	-7.81	18
GO:0031965	nuclear membrane	-4.09	10
GO:0005925	focal adhesion	-7.71	17
GO:0005925	focal adhesion	-7.71	17
GO:0030055	cell-substrate junction	-7.6	17
GO:0031968	organelle outer membrane	-7.7	13
GO:0031968	organelle outer membrane	-7.7	13
GO:0019867	outer membrane	-7.66	13
GO:0005741	mitochondrial outer membrane	-7.32	12
GO:0031966	mitochondrial membrane	-4.4	17
GO:0005740	mitochondrial envelope	-4.05	17
GO:0098562	cytoplasmic side of membrane	-7.56	12
GO:0098562	cytoplasmic side of membrane	-7.56	12
GO:0009898	cytoplasmic side of plasma membrane	-6.21	10
GO:0019898	extrinsic component of membrane	-5.45	12
GO:0031234	extrinsic component of cytoplasmic side of plasma membrane	-4.97	7
GO:0019897	extrinsic component of plasma membrane	-4.34	8
GO:0015629	actin cytoskeleton	-3.35	12
GO:0000323	lytic vacuole	-7.52	22
GO:0000323	lytic vacuole	-7.52	22
GO:0005764	lysosome	-7.52	22
GO:0030139	endocytic vesicle	-6.6	14
GO:0045335	phagocytic vesicle	-3.24	6
GO:0043235	receptor complex	-7	18
GO:0043235	receptor complex	-7	18
GO:0044306	neuron projection terminus	-6.96	10
GO:0044306	neuron projection terminus	-6.96	10
GO:0043679	axon terminus	-6.47	9
GO:0044305	calyx of Held	-4.89	4
GO:0043195	terminal bouton	-2.1	3
GO:0031012	extracellular matrix	-6.53	18
GO:0031012	extracellular matrix	-6.53	18
GO:0030312	external encapsulating structure	-6.51	18
GO:0062023	collagen-containing extracellular matrix	-6.11	15
GO:0005943	phosphatidylinositol 3-kinase complex, class IA	-6.39	3
GO:0005943	phosphatidylinositol 3-kinase complex, class IA	-6.39	3
GO:0097651	phosphatidylinositol 3-kinase complex, class I	-5.4	3
GO:0005942	phosphatidylinositol 3-kinase complex	-4.28	4
GO:0097038	perinuclear endoplasmic reticulum	-3.31	3
GO:0005641	nuclear envelope lumen	-6.22	4
GO:0005641	nuclear envelope lumen	-6.22	4
GO:0031970	organelle envelope lumen	-3.12	5
