# Supplementary material for: Mechanism of Action of Flavonoids of Oxytropis falcata on the Alleviation of Myocardial Ischemia–Reperfusion Injury
Source: Molecules. 2022 Mar 5;27(5):1706. doi: 10.3390/molecules27051706 (PMC8911915; doi:10.3390/molecules27051706)
Supplement: Supplementary file 1 [file molecules-27-01706-s001.zip › Table S9.xlsx]

## Sheet: Sheet1
Table S9. Molecular function analysis of the overlapping targets.
Term	Description	LogP	Gene numbers
GO:0019900	kinase binding	-21.59	40
GO:0019900	kinase binding	-21.59	40
GO:0019901	protein kinase binding	-20.45	37
GO:0019904	protein domain specific binding	-19.92	37
GO:0004672	protein kinase activity	-18.81	33
GO:0004672	protein kinase activity	-18.81	33
GO:0016773	phosphotransferase activity, alcohol group as acceptor	-17.49	34
GO:0016301	kinase activity	-16.38	34
GO:0106310	protein serine kinase activity	-10.38	19
GO:0106311	protein threonine kinase activity	-10.38	19
GO:0004674	protein serine/threonine kinase activity	-9.833	20
GO:0008134	transcription factor binding	-15.87	30
GO:0008134	transcription factor binding	-15.87	30
GO:0140297	DNA-binding transcription factor binding	-13.37	23
GO:0061629	RNA polymerase II-specific DNA-binding transcription factor binding	-12.77	20
GO:0016922	nuclear receptor binding	-5.79	9
GO:0003682	chromatin binding	-3.9	14
GO:0042803	protein homodimerization activity	-14.09	30
GO:0042803	protein homodimerization activity	-14.09	30
GO:0004953	icosanoid receptor activity	-13.23	8
GO:0004953	icosanoid receptor activity	-13.23	8
GO:0004954	prostanoid receptor activity	-10.10	6
GO:0004955	prostaglandin receptor activity	-8.24	5
GO:0004957	prostaglandin E receptor activity	-5.37	3
GO:0016491	oxidoreductase activity	-13.07	30
GO:0016491	oxidoreductase activity	-13.07	30
GO:0020037	heme binding	-12.70	15
GO:0046906	tetrapyrrole binding	-12.25	15
GO:0016705	oxidoreductase activity, acting on paired donors, with incorporation or reduction of molecular oxygen	-8.86	13
GO:0004497	monooxygenase activity	-8.2	10
GO:0005506	iron ion binding	-7.64	11
GO:0070330	aromatase activity	-5.95	5
GO:0008395	steroid hydroxylase activity	-5.01	5
GO:0016712	oxidoreductase activity, acting on paired donors, with incorporation or reduction of molecular oxygen, reduced flavin or flavoprotein as one donor, and incorporation of one atom of oxygen	-4.9	5
GO:0016725	oxidoreductase activity, acting on CH or CH2 groups	-4.46	3
GO:0008392	arachidonic acid epoxygenase activity	-3.57	3
GO:0008391	arachidonic acid monooxygenase activity	-3.29	3
GO:0017171	serine hydrolase activity	-12.46	17
GO:0017171	serine hydrolase activity	-12.46	17
GO:0008236	serine-type peptidase activity	-11.48	16
GO:0004175	endopeptidase activity	-11.40	22
GO:0004252	serine-type endopeptidase activity	-10.95	15
GO:0008233	peptidase activity	-9.15	23
GO:0008237	metallopeptidase activity	-3.11	7
GO:0004222	metalloendopeptidase activity	-2.75	5
GO:0033218	amide binding	-11.12	21
GO:0033218	amide binding	-11.12	21
GO:0042277	peptide binding	-10.98	19
GO:0030235	nitric-oxide synthase regulator activity	-10.84	6
GO:0030235	nitric-oxide synthase regulator activity	-10.84	6
GO:0097718	disordered domain specific binding	-5.133	5
GO:0004714	transmembrane receptor protein tyrosine kinase activity	-10.78	13
GO:0004714	transmembrane receptor protein tyrosine kinase activity	-10.78	13
GO:0004713	protein tyrosine kinase activity	-10.20	13
GO:0019199	transmembrane receptor protein kinase activity	-10.01	13
GO:0046875	ephrin receptor binding	-8.88	7
GO:0004715	non-membrane spanning protein tyrosine kinase activity	-7.27	7
GO:0043274	phospholipase binding	-4.52	4
GO:0016004	phospholipase activator activity	-3.65	3
GO:0060229	lipase activator activity	-3.49	3
GO:0001221	transcription coregulator binding	-10.74	11
GO:0001221	transcription coregulator binding	-10.74	11
GO:0001223	transcription coactivator binding	-10.07	8
GO:0004879	nuclear receptor activity	-9.72	9
GO:0098531	ligand-activated transcription factor activity	-9.72	9
GO:0003707	steroid hormone receptor activity	-6.05	5
GO:0001228	DNA-binding transcription activator activity, RNA polymerase II-specific	-3.18	11
GO:0001216	DNA-binding transcription activator activity	-3.14	11
GO:0001227	DNA-binding transcription repressor activity, RNA polymerase II-specific	-2.02	7
GO:0001217	DNA-binding transcription repressor activity	-2	7
GO:0031072	heat shock protein binding	-10.69	13
GO:0031072	heat shock protein binding	-10.69	13
GO:0051879	Hsp90 protein binding	-8.88	8
GO:0048156	tau protein binding	-10.31	9
GO:0048156	tau protein binding	-10.31	9
GO:0050321	tau-protein kinase activity	-6.251	5
GO:0030594	neurotransmitter receptor activity	-10.27	12
GO:0030594	neurotransmitter receptor activity	-10.27	12
GO:0008227	G protein-coupled amine receptor activity	-6.95	7
GO:0004993	G protein-coupled serotonin receptor activity	-6.71	6
GO:0099589	serotonin receptor activity	-6.71	6
GO:0099528	G protein-coupled neurotransmitter receptor activity	-6.19	4
GO:0004969	histamine receptor activity	-5.08	3
GO:0016907	G protein-coupled acetylcholine receptor activity	-4.84	3
GO:0015464	acetylcholine receptor activity	-4.68	4
GO:0098960	postsynaptic neurotransmitter receptor activity	-3.97	5
GO:0002020	protease binding	-8.15	11
GO:0002020	protease binding	-8.15	11
GO:0005178	integrin binding	-7.86	11
GO:0005178	integrin binding	-7.86	11
GO:0050839	cell adhesion molecule binding	-5.36	16
GO:0045296	cadherin binding	-2.4	8
GO:0044389	ubiquitin-like protein ligase binding	-7.67	15
GO:0044389	ubiquitin-like protein ligase binding	-7.67	15
GO:0042826	histone deacetylase binding	-7.32	10
GO:0031625	ubiquitin protein ligase binding	-7.16	14
GO:0070851	growth factor receptor binding	-6.89	10
GO:0070851	growth factor receptor binding	-6.89	10
GO:1901681	sulfur compound binding	-6.85	13
GO:0008201	heparin binding	-6.23	10
GO:0005539	glycosaminoglycan binding	-5.76	11
GO:0005126	cytokine receptor binding	-4.35	10
GO:0030546	signaling receptor activator activity	-3.96	13
GO:0042056	chemoattractant activity	-3.76	4
GO:0030545	signaling receptor regulator activity	-3.57	13
GO:0008083	growth factor activity	-2.82	6
GO:0048018	receptor ligand activity	-2.39	10
GO:0005125	cytokine activity	-2.04	6
GO:0051721	protein phosphatase 2A binding	-6.87	6
GO:0051721	protein phosphatase 2A binding	-6.87	6
GO:0019903	protein phosphatase binding	-6.64	10
GO:0019902	phosphatase binding	-6.49	11
GO:0008528	G protein-coupled peptide receptor activity	-6.72	10
GO:0008528	G protein-coupled peptide receptor activity	-6.72	10
GO:0001653	peptide receptor activity	-6.56	10
GO:0004985	G protein-coupled opioid receptor activity	-4.84	3
GO:0033612	receptor serine/threonine kinase binding	-4.19	4
GO:0042923	neuropeptide binding	-3.01	3
